# Supplementary material for: 1′,6-Dimethyl-4′-phenyl­dispiro­[1-benzopyran-3(4H),3′-pyrrolidine-2′,3′′-indoline]-2,2′′-dione
Source: Acta Crystallogr Sect E Struct Rep Online. 2011 Nov 30;67(Pt 12):o3516–7. doi: 10.1107/S1600536811050768 (PMC3239137; doi:10.1107/S1600536811050768)
Supplement: Supplementary file 1 [file e-67-o3516-sup1.cif]

##############################################################################
#                                                                            #
# This CIF contains the data in a paper accepted for publication in          #
# Acta Crystallographica Section E. It conforms to the requirements of       #
# Notes for Authors for Acta Crystallographica Section E, and has been       #
# peer reviewed under the auspices of the IUCr Commission on Journals.       #
#                                                                            #
# Full details of the Crystallographic Information File format               #
# are given in the paper "The Crystallographic Information File (CIF):       #
# a New Standard Archive File for Crystallography" by S. R. Hall, F. H.      #
# Allen and I. D. Brown [Acta Cryst. (1991), A47, 655-685].                  #
#                                                                            #
# The current version of the core CIF dictionary is obtainable from          #
# ftp://ftp.iucr.org/pub/cif_core.dic.                                       #
#                                                                            #
# Software is freely available for graphical display of the structure(s)     #
# in this CIF. For information consult the CIF software page                 #
# http://www.iucr.org/resources/cif/software.                                #
#                                                                            #
# This file may be used for bona fide research purposes within the           #
# scientific community so long as proper attribution is given to the journal # 
# article from which it was obtained.                                        #
#                                                                            #
##############################################################################
data_global
_audit_creation_method     SHELXL-97
_journal_date_recd_electronic     2011-11-21
_journal_date_accepted     2011-11-25
_journal_name_full     'Acta Crystallographica, Section E'
_journal_year     2011
_journal_volume     67
_journal_issue     12
_journal_page_first     o3516
_journal_page_last     o3517
_journal_paper_category     QO
_journal_paper_doi     10.1107/S1600536811050768
_journal_coeditor_code     BT5722
_publ_contact_author_name     'S.Murugavel'
_publ_contact_author_address
;
  Department of Physics
  Thanthai Periyar Government Institute of Technology
  Vellore 632 002
  India
;
_publ_contact_author_email     'smurugavel27@gmail.com'
_publ_contact_author_fax     '0416 091 2266652'
_publ_contact_author_phone     '091 9790084145'
_publ_section_title
;\
1',6-Dimethyl-4'-phenyldispiro[1-benzopyran-3(4<i>H</i>),3'-pyrrolidine-2',3''-\
indoline]-2,2''-dione
;
loop_
    _publ_author_name
    _publ_author_footnote
    _publ_author_address
    'D. Lakshmanan' ?
;     Department of  Physics
      C. Abdul Hakeem College of Engineering & Technology
      Melvisharam
      Vellore 632 509
      India
;
    'S. Murugavel' ?
;
     Department of  Physics
     Thanthai Periyar Government Institute of Technology
     Vellore 632 002
     India
;
    'D. Kannan' ?
;
     Department of Organic Chemistry
     University of Madras
     Maraimalai Campus
     Chennai 600 025
     India
;
    'M. Bakthadoss'
;
      Additional correspondence author, e-mail: bhakthadoss@yahoo.com.
;
;
      Department of Organic Chemistry
      University of Madras
      Maraimalai Campus
      Chennai 600 025
      India
;
data_I
_audit_creation_method     SHELXL-97
_chemical_name_systematic
;
1',6-Dimethyl-4'-phenyldispiro[1-benzopyran-3(4<i>H</i>),3'-
pyrrolidine-2',3''-indoline]-2,2''-dione
;
_chemical_name_common     ?
_chemical_formula_moiety     'C27 H24 N2 O3'
_chemical_formula_sum     'C27 H24 N2 O3'
_chemical_formula_iupac     'C27 H24 N2 O3'
_chemical_formula_weight     424.48
_chemical_melting_point     ?
_symmetry_cell_setting     monoclinic
_symmetry_space_group_name_H-M     'P 21/c'
_symmetry_space_group_name_Hall     '-P 2ybc'
loop_
    _symmetry_equiv_pos_as_xyz
    'x, y, z'
    '-x, y+1/2, -z+1/2'
    '-x, -y, -z'
    'x, -y-1/2, z-1/2'
_cell_length_a     11.1019(5)
_cell_length_b     11.1740(4)
_cell_length_c     17.8156(7)
_cell_angle_alpha     90.00
_cell_angle_beta     100.986(2)
_cell_angle_gamma     90.00
_cell_volume     2169.57(15)
_cell_formula_units_Z     4
_cell_measurement_reflns_used     4502
_cell_measurement_theta_min     2.2
_cell_measurement_theta_max     26.5
_cell_measurement_temperature     293(2)
_exptl_crystal_description     'Block'
_exptl_crystal_colour     'Colourless'
_exptl_crystal_size_max     0.25
_exptl_crystal_size_mid     0.22
_exptl_crystal_size_min     0.17
_exptl_crystal_density_diffrn     1.300
_exptl_crystal_density_meas     ?
_exptl_crystal_density_method     'not measured'
_exptl_crystal_F_000     896
_exptl_absorpt_coefficient_mu     0.085
_exptl_absorpt_correction_type     multi-scan
_exptl_absorpt_process_details     '(SADABS; Sheldrick, 1996)'
_exptl_absorpt_correction_T_min     0.979
_exptl_absorpt_correction_T_max     0.986
_exptl_special_details     ?
_diffrn_ambient_temperature     293(2)
_diffrn_radiation_type     MoK\a
_diffrn_radiation_wavelength     0.71073
_diffrn_radiation_source     'fine-focus sealed tube'
_diffrn_radiation_monochromator     graphite
_diffrn_measurement_device_type     'Bruker APEXII CCD'
_diffrn_measurement_method     '\w scans'
_diffrn_detector_area_resol_mean     10.0
_diffrn_reflns_number     20613
_diffrn_reflns_av_R_equivalents     0.0328
_diffrn_reflns_av_sigmaI/netI     0.0343
_diffrn_reflns_theta_min     2.16
_diffrn_reflns_theta_max     26.53
_diffrn_reflns_theta_full     25.00
_diffrn_measured_fraction_theta_max     0.995
_diffrn_measured_fraction_theta_full     0.999
_diffrn_reflns_limit_h_min     -13
_diffrn_reflns_limit_h_max     13
_diffrn_reflns_limit_k_min     -9
_diffrn_reflns_limit_k_max     14
_diffrn_reflns_limit_l_min     -22
_diffrn_reflns_limit_l_max     22
_diffrn_standards_number     .
_diffrn_standards_interval_count     .
_diffrn_standards_interval_time     .
_diffrn_standards_decay_%     .
_refine_special_details
;
 Refinement of F^2^ against ALL reflections.  The weighted R-factor wR and
 goodness of fit S are based on F^2^, conventional R-factors R are based
 on F, with F set to zero for negative F^2^. The threshold expression of
 F^2^ > 2sigma(F^2^) is used only for calculating R-factors(gt) etc. and is
 not relevant to the choice of reflections for refinement.  R-factors based
 on F^2^ are statistically about twice as large as those based on F, and R-
 factors based on ALL data will be even larger.
;
_reflns_number_total     4481
_reflns_number_gt     3019
_reflns_threshold_expression     I>2\s(I)
_refine_ls_structure_factor_coef     Fsqd
_refine_ls_matrix_type     full
_refine_ls_R_factor_all     0.0742
_refine_ls_R_factor_gt     0.0426
_refine_ls_wR_factor_gt     0.1012
_refine_ls_wR_factor_ref     0.1160
_refine_ls_goodness_of_fit_ref     1.023
_refine_ls_restrained_S_all     1.023
_refine_ls_number_reflns     4481
_refine_ls_number_parameters     291
_refine_ls_number_restraints     0
_refine_ls_hydrogen_treatment     constr
_refine_ls_weighting_scheme     calc
_refine_ls_weighting_details
         'calc w=1/[\s^2^(Fo^2^)+(0.0527P)^2^+0.3552P] where P=(Fo^2^+2Fc^2^)/3'
_atom_sites_solution_hydrogens     geom
_atom_sites_solution_primary     direct
_atom_sites_solution_secondary     difmap
_refine_ls_shift/su_max     0.000
_refine_ls_shift/su_mean     0.000
_refine_diff_density_max     0.173
_refine_diff_density_min     -0.177
_refine_ls_extinction_method     none
_refine_ls_extinction_coef     ?
loop_
    _atom_type_symbol
    _atom_type_description
    _atom_type_scat_dispersion_real
    _atom_type_scat_dispersion_imag
    _atom_type_scat_source
    'C' 'C' 0.0033 0.0016
                         'International Tables Vol C Tables 4.2.6.8 and 6.1.1.4'
    'H' 'H' 0.0000 0.0000
                         'International Tables Vol C Tables 4.2.6.8 and 6.1.1.4'
    'N' 'N' 0.0061 0.0033
                         'International Tables Vol C Tables 4.2.6.8 and 6.1.1.4'
    'O' 'O' 0.0106 0.0060
                         'International Tables Vol C Tables 4.2.6.8 and 6.1.1.4'
_computing_data_collection     'APEX2 (Bruker, 2004)'
_computing_cell_refinement     'APEX2 and SAINT (Bruker, 2004)'
_computing_data_reduction     'SAINT and XPREP (Bruker, 2004)'
_computing_structure_solution     'SHELXS97 (Sheldrick, 2008)'
_computing_structure_refinement     'SHELXL97 (Sheldrick, 2008)'
_computing_molecular_graphics     'ORTEP-3 (Farrugia (1997)'
_computing_publication_material
                            'SHELXL97 (Sheldrick, 2008) and PLATON (Spek, 2009)'
loop_
    _atom_site_type_symbol
    _atom_site_label
    _atom_site_fract_x
    _atom_site_fract_y
    _atom_site_fract_z
    _atom_site_U_iso_or_equiv
    _atom_site_adp_type
    _atom_site_calc_flag
    _atom_site_refinement_flags
    _atom_site_occupancy
    _atom_site_symmetry_multiplicity
    _atom_site_disorder_assembly
    _atom_site_disorder_group
    O O2 0.35755(11) 0.44958(10) 0.11728(6) 0.0466(3) Uani d . 1 1 . .
    O O1 0.34196(11) 0.02802(11) -0.00536(7) 0.0528(3) Uani d . 1 1 . .
    N N2 0.49556(12) 0.06511(12) 0.09708(8) 0.0435(3) Uani d . 1 1 . .
    H H2 0.5521 0.0230 0.0830 0.052 Uiso calc R 1 1 . .
    O O3 0.16634(11) 0.41384(12) 0.12218(7) 0.0585(4) Uani d . 1 1 . .
    C C12 0.40194(14) 0.18543(14) 0.17156(8) 0.0363(4) Uani d . 1 1 . .
    N N1 0.19474(12) 0.10995(13) 0.11455(8) 0.0442(4) Uani d . 1 1 . .
    C C2 0.25947(13) 0.27281(13) 0.04687(8) 0.0341(4) Uani d . 1 1 . .
    C C14 0.46468(15) 0.34523(14) 0.03236(9) 0.0379(4) Uani d . 1 1 . .
    C C6 0.38139(15) 0.07699(14) 0.05603(9) 0.0392(4) Uani d . 1 1 . .
    C C19 0.46720(15) 0.41461(14) 0.09636(9) 0.0400(4) Uani d . 1 1 . .
    C C13 0.34156(14) 0.30656(15) -0.00996(8) 0.0380(4) Uani d . 1 1 . .
    H H13A 0.3506 0.2382 -0.0420 0.046 Uiso calc R 1 1 . .
    H H13B 0.3039 0.3710 -0.0427 0.046 Uiso calc R 1 1 . .
    C C15 0.57578(16) 0.31341(16) 0.01419(10) 0.0473(4) Uani d . 1 1 . .
    H H15 0.5765 0.2665 -0.0289 0.057 Uiso calc R 1 1 . .
    C C20 0.25466(15) 0.38168(15) 0.09804(9) 0.0400(4) Uani d . 1 1 . .
    C C7 0.51132(15) 0.12974(14) 0.16579(9) 0.0394(4) Uani d . 1 1 . .
    C C1 0.30808(14) 0.16185(14) 0.09964(8) 0.0351(4) Uani d . 1 1 . .
    C C3 0.12491(14) 0.23631(15) 0.00972(9) 0.0406(4) Uani d . 1 1 . .
    H H3 0.0707 0.2915 0.0303 0.049 Uiso calc R 1 1 . .
    C C8 0.61422(17) 0.13835(16) 0.22169(11) 0.0522(5) Uani d . 1 1 . .
    H H8 0.6868 0.1002 0.2169 0.063 Uiso calc R 1 1 . .
    C C18 0.57418(17) 0.45345(15) 0.14141(10) 0.0490(5) Uani d . 1 1 . .
    H H18 0.5730 0.5013 0.1840 0.059 Uiso calc R 1 1 . .
    C C26 0.12318(17) 0.16023(18) -0.12513(10) 0.0553(5) Uani d . 1 1 . .
    H H26 0.1662 0.0924 -0.1050 0.066 Uiso calc R 1 1 . .
    C C4 0.10654(15) 0.11394(16) 0.04305(10) 0.0483(4) Uani d . 1 1 . .
    H H4A 0.0235 0.1054 0.0520 0.058 Uiso calc R 1 1 . .
    H H4B 0.1224 0.0508 0.0089 0.058 Uiso calc R 1 1 . .
    C C21 0.09077(15) 0.24589(16) -0.07623(10) 0.0441(4) Uani d . 1 1 . .
    C C17 0.68353(17) 0.41960(17) 0.12189(11) 0.0546(5) Uani d . 1 1 . .
    H H17 0.7570 0.4445 0.1521 0.065 Uiso calc R 1 1 . .
    C C11 0.39406(17) 0.24889(15) 0.23647(9) 0.0467(4) Uani d . 1 1 . .
    H H11 0.3203 0.2836 0.2424 0.056 Uiso calc R 1 1 . .
    C C16 0.68632(16) 0.34950(18) 0.05845(11) 0.0533(5) Uani d . 1 1 . .
    C C10 0.4981(2) 0.26011(17) 0.29294(10) 0.0555(5) Uani d . 1 1 . .
    H H10 0.4949 0.3049 0.3365 0.067 Uiso calc R 1 1 . .
    C C5 0.20686(19) -0.00762(19) 0.15049(12) 0.0687(6) Uani d . 1 1 . .
    H H5A 0.1292 -0.0317 0.1617 0.103 Uiso calc R 1 1 . .
    H H5B 0.2667 -0.0041 0.1971 0.103 Uiso calc R 1 1 . .
    H H5C 0.2326 -0.0646 0.1164 0.103 Uiso calc R 1 1 . .
    C C9 0.60616(19) 0.20576(18) 0.28527(11) 0.0579(5) Uani d . 1 1 . .
    H H9 0.6751 0.2147 0.3237 0.069 Uiso calc R 1 1 . .
    C C22 0.02522(19) 0.3442(2) -0.10834(11) 0.0631(6) Uani d . 1 1 . .
    H H22 0.0017 0.4023 -0.0767 0.076 Uiso calc R 1 1 . .
    C C25 0.0922(2) 0.1748(2) -0.20316(12) 0.0705(6) Uani d . 1 1 . .
    H H25 0.1149 0.1169 -0.2353 0.085 Uiso calc R 1 1 . .
    C C24 0.0285(3) 0.2734(3) -0.23376(13) 0.0901(8) Uani d . 1 1 . .
    H H24 0.0087 0.2833 -0.2865 0.108 Uiso calc R 1 1 . .
    C C27 0.8063(2) 0.3121(3) 0.03765(14) 0.0913(8) Uani d . 1 1 . .
    H H27A 0.8728 0.3512 0.0709 0.137 Uiso calc R 1 1 . .
    H H27B 0.8068 0.3342 -0.0144 0.137 Uiso calc R 1 1 . .
    H H27C 0.8156 0.2269 0.0431 0.137 Uiso calc R 1 1 . .
    C C23 -0.0059(3) 0.3576(3) -0.18622(14) 0.0911(8) Uani d . 1 1 . .
    H H23 -0.0505 0.4242 -0.2068 0.109 Uiso calc R 1 1 . .
loop_
    _atom_site_aniso_label
    _atom_site_aniso_U_11
    _atom_site_aniso_U_22
    _atom_site_aniso_U_33
    _atom_site_aniso_U_12
    _atom_site_aniso_U_13
    _atom_site_aniso_U_23
    O2 0.0484(7) 0.0371(7) 0.0556(7) 0.0021(5) 0.0129(6) -0.0114(5)
    O1 0.0457(7) 0.0542(8) 0.0574(8) 0.0055(6) 0.0067(6) -0.0225(6)
    N2 0.0361(8) 0.0411(8) 0.0535(9) 0.0086(6) 0.0088(7) -0.0062(6)
    O3 0.0518(8) 0.0640(9) 0.0642(8) 0.0145(6) 0.0222(7) -0.0155(6)
    C12 0.0379(9) 0.0360(9) 0.0360(8) -0.0006(7) 0.0094(7) 0.0040(7)
    N1 0.0375(8) 0.0495(9) 0.0470(8) -0.0073(6) 0.0118(7) 0.0046(6)
    C2 0.0307(8) 0.0364(9) 0.0371(8) 0.0033(6) 0.0108(7) -0.0018(6)
    C14 0.0389(9) 0.0398(10) 0.0365(9) -0.0039(7) 0.0107(7) 0.0047(7)
    C6 0.0380(10) 0.0332(9) 0.0471(10) 0.0004(7) 0.0094(8) -0.0031(7)
    C19 0.0432(10) 0.0341(9) 0.0438(9) -0.0028(7) 0.0114(8) 0.0024(7)
    C13 0.0389(9) 0.0403(10) 0.0365(9) -0.0013(7) 0.0118(7) -0.0004(7)
    C15 0.0434(11) 0.0599(12) 0.0419(10) -0.0063(8) 0.0168(8) -0.0018(8)
    C20 0.0411(10) 0.0397(10) 0.0403(9) 0.0087(7) 0.0101(8) 0.0011(7)
    C7 0.0395(10) 0.0364(10) 0.0420(9) -0.0004(7) 0.0072(8) 0.0040(7)
    C1 0.0320(9) 0.0364(9) 0.0388(9) 0.0004(6) 0.0117(7) -0.0023(6)
    C3 0.0291(8) 0.0520(11) 0.0418(9) 0.0052(7) 0.0097(7) -0.0034(7)
    C8 0.0437(11) 0.0516(12) 0.0572(11) 0.0063(8) -0.0008(9) 0.0053(9)
    C18 0.0540(12) 0.0439(11) 0.0476(10) -0.0103(8) 0.0060(9) -0.0043(8)
    C26 0.0453(11) 0.0694(14) 0.0519(11) -0.0038(9) 0.0112(9) -0.0117(9)
    C4 0.0328(9) 0.0585(12) 0.0554(11) -0.0083(8) 0.0131(8) -0.0018(9)
    C21 0.0294(9) 0.0575(11) 0.0452(10) -0.0029(7) 0.0064(7) -0.0039(8)
    C17 0.0460(11) 0.0616(13) 0.0535(11) -0.0148(9) 0.0027(9) 0.0042(9)
    C11 0.0548(11) 0.0484(11) 0.0388(9) 0.0031(8) 0.0141(8) 0.0022(8)
    C16 0.0381(11) 0.0692(13) 0.0539(11) -0.0077(9) 0.0121(9) 0.0057(9)
    C10 0.0736(14) 0.0548(12) 0.0356(9) -0.0020(10) 0.0043(9) -0.0012(8)
    C5 0.0677(14) 0.0634(14) 0.0742(14) -0.0184(11) 0.0119(11) 0.0209(11)
    C9 0.0619(13) 0.0571(13) 0.0472(11) -0.0044(10) -0.0088(9) 0.0042(9)
    C22 0.0575(13) 0.0755(15) 0.0546(12) 0.0130(10) 0.0065(10) 0.0044(10)
    C25 0.0631(14) 0.0997(19) 0.0506(12) -0.0200(13) 0.0159(11) -0.0186(12)
    C24 0.0876(19) 0.135(3) 0.0435(13) -0.0132(17) 0.0025(12) 0.0093(15)
    C27 0.0437(13) 0.141(2) 0.0926(18) -0.0061(14) 0.0221(12) -0.0130(17)
    C23 0.098(2) 0.108(2) 0.0617(15) 0.0225(16) 0.0007(14) 0.0198(14)
_geom_special_details
;
 All esds (except the esd in the dihedral angle between two l.s. planes)
 are estimated using the full covariance matrix.  The cell esds are taken
 into account individually in the estimation of esds in distances, angles
 and torsion angles; correlations between esds in cell parameters are only
 used when they are defined by crystal symmetry.  An approximate (isotropic)
 treatment of cell esds is used for estimating esds involving l.s. planes.
;
loop_
    _geom_bond_atom_site_label_1
    _geom_bond_atom_site_label_2
    _geom_bond_site_symmetry_2
    _geom_bond_distance
    _geom_bond_publ_flag
    O2 C20 . 1.360(2) ?
    O2 C19 . 1.395(2) ?
    O1 C6 . 1.2265(19) ?
    N2 C6 . 1.344(2) ?
    N2 C7 . 1.403(2) ?
    N2 H2 . 0.8600 ?
    O3 C20 . 1.1984(18) ?
    C12 C11 . 1.373(2) ?
    C12 C7 . 1.386(2) ?
    C12 C1 . 1.513(2) ?
    N1 C4 . 1.452(2) ?
    N1 C1 . 1.4551(19) ?
    N1 C5 . 1.456(2) ?
    C2 C20 . 1.527(2) ?
    C2 C13 . 1.533(2) ?
    C2 C3 . 1.568(2) ?
    C2 C1 . 1.587(2) ?
    C14 C19 . 1.375(2) ?
    C14 C15 . 1.380(2) ?
    C14 C13 . 1.494(2) ?
    C6 C1 . 1.551(2) ?
    C19 C18 . 1.371(2) ?
    C13 H13A . 0.9700 ?
    C13 H13B . 0.9700 ?
    C15 C16 . 1.386(2) ?
    C15 H15 . 0.9300 ?
    C7 C8 . 1.368(2) ?
    C3 C21 . 1.510(2) ?
    C3 C4 . 1.520(2) ?
    C3 H3 . 0.9800 ?
    C8 C9 . 1.377(3) ?
    C8 H8 . 0.9300 ?
    C18 C17 . 1.378(3) ?
    C18 H18 . 0.9300 ?
    C26 C25 . 1.377(3) ?
    C26 C21 . 1.387(2) ?
    C26 H26 . 0.9300 ?
    C4 H4A . 0.9700 ?
    C4 H4B . 0.9700 ?
    C21 C22 . 1.380(3) ?
    C17 C16 . 1.380(3) ?
    C17 H17 . 0.9300 ?
    C11 C10 . 1.386(3) ?
    C11 H11 . 0.9300 ?
    C16 C27 . 1.508(3) ?
    C10 C9 . 1.374(3) ?
    C10 H10 . 0.9300 ?
    C5 H5A . 0.9600 ?
    C5 H5B . 0.9600 ?
    C5 H5C . 0.9600 ?
    C9 H9 . 0.9300 ?
    C22 C23 . 1.373(3) ?
    C22 H22 . 0.9300 ?
    C25 C24 . 1.366(4) ?
    C25 H25 . 0.9300 ?
    C24 C23 . 1.368(4) ?
    C24 H24 . 0.9300 ?
    C27 H27A . 0.9600 ?
    C27 H27B . 0.9600 ?
    C27 H27C . 0.9600 ?
    C23 H23 . 0.9300 ?
loop_
    _geom_angle_atom_site_label_1
    _geom_angle_atom_site_label_2
    _geom_angle_atom_site_label_3
    _geom_angle_site_symmetry_1
    _geom_angle_site_symmetry_3
    _geom_angle
    _geom_angle_publ_flag
    C20 O2 C19 . . 120.69(12) ?
    C6 N2 C7 . . 111.83(13) ?
    C6 N2 H2 . . 124.1 ?
    C7 N2 H2 . . 124.1 ?
    C11 C12 C7 . . 119.45(15) ?
    C11 C12 C1 . . 131.22(15) ?
    C7 C12 C1 . . 109.32(13) ?
    C4 N1 C1 . . 106.84(12) ?
    C4 N1 C5 . . 113.81(14) ?
    C1 N1 C5 . . 115.41(14) ?
    C20 C2 C13 . . 106.93(13) ?
    C20 C2 C3 . . 108.67(12) ?
    C13 C2 C3 . . 115.07(12) ?
    C20 C2 C1 . . 108.38(12) ?
    C13 C2 C1 . . 113.93(12) ?
    C3 C2 C1 . . 103.64(12) ?
    C19 C14 C15 . . 117.51(15) ?
    C19 C14 C13 . . 116.99(14) ?
    C15 C14 C13 . . 125.45(15) ?
    O1 C6 N2 . . 125.50(15) ?
    O1 C6 C1 . . 125.95(14) ?
    N2 C6 C1 . . 108.56(13) ?
    C18 C19 C14 . . 122.86(16) ?
    C18 C19 O2 . . 117.23(15) ?
    C14 C19 O2 . . 119.91(15) ?
    C14 C13 C2 . . 109.87(12) ?
    C14 C13 H13A . . 109.7 ?
    C2 C13 H13A . . 109.7 ?
    C14 C13 H13B . . 109.7 ?
    C2 C13 H13B . . 109.7 ?
    H13A C13 H13B . . 108.2 ?
    C14 C15 C16 . . 121.71(17) ?
    C14 C15 H15 . . 119.1 ?
    C16 C15 H15 . . 119.1 ?
    O3 C20 O2 . . 116.60(15) ?
    O3 C20 C2 . . 125.26(16) ?
    O2 C20 C2 . . 118.14(13) ?
    C8 C7 C12 . . 122.43(16) ?
    C8 C7 N2 . . 128.25(16) ?
    C12 C7 N2 . . 109.30(14) ?
    N1 C1 C12 . . 113.26(12) ?
    N1 C1 C6 . . 113.72(13) ?
    C12 C1 C6 . . 100.85(12) ?
    N1 C1 C2 . . 102.19(12) ?
    C12 C1 C2 . . 117.85(12) ?
    C6 C1 C2 . . 109.42(12) ?
    C21 C3 C4 . . 115.70(14) ?
    C21 C3 C2 . . 116.39(13) ?
    C4 C3 C2 . . 104.89(12) ?
    C21 C3 H3 . . 106.4 ?
    C4 C3 H3 . . 106.4 ?
    C2 C3 H3 . . 106.4 ?
    C7 C8 C9 . . 117.45(17) ?
    C7 C8 H8 . . 121.3 ?
    C9 C8 H8 . . 121.3 ?
    C19 C18 C17 . . 118.16(16) ?
    C19 C18 H18 . . 120.9 ?
    C17 C18 H18 . . 120.9 ?
    C25 C26 C21 . . 120.5(2) ?
    C25 C26 H26 . . 119.7 ?
    C21 C26 H26 . . 119.7 ?
    N1 C4 C3 . . 104.60(13) ?
    N1 C4 H4A . . 110.8 ?
    C3 C4 H4A . . 110.8 ?
    N1 C4 H4B . . 110.8 ?
    C3 C4 H4B . . 110.8 ?
    H4A C4 H4B . . 108.9 ?
    C22 C21 C26 . . 117.93(17) ?
    C22 C21 C3 . . 119.18(16) ?
    C26 C21 C3 . . 122.89(16) ?
    C18 C17 C16 . . 121.39(17) ?
    C18 C17 H17 . . 119.3 ?
    C16 C17 H17 . . 119.3 ?
    C12 C11 C10 . . 118.68(17) ?
    C12 C11 H11 . . 120.7 ?
    C10 C11 H11 . . 120.7 ?
    C17 C16 C15 . . 118.37(17) ?
    C17 C16 C27 . . 121.15(18) ?
    C15 C16 C27 . . 120.48(18) ?
    C9 C10 C11 . . 120.71(17) ?
    C9 C10 H10 . . 119.6 ?
    C11 C10 H10 . . 119.6 ?
    N1 C5 H5A . . 109.5 ?
    N1 C5 H5B . . 109.5 ?
    H5A C5 H5B . . 109.5 ?
    N1 C5 H5C . . 109.5 ?
    H5A C5 H5C . . 109.5 ?
    H5B C5 H5C . . 109.5 ?
    C10 C9 C8 . . 121.21(18) ?
    C10 C9 H9 . . 119.4 ?
    C8 C9 H9 . . 119.4 ?
    C23 C22 C21 . . 121.1(2) ?
    C23 C22 H22 . . 119.4 ?
    C21 C22 H22 . . 119.4 ?
    C24 C25 C26 . . 120.6(2) ?
    C24 C25 H25 . . 119.7 ?
    C26 C25 H25 . . 119.7 ?
    C25 C24 C23 . . 119.5(2) ?
    C25 C24 H24 . . 120.3 ?
    C23 C24 H24 . . 120.3 ?
    C16 C27 H27A . . 109.5 ?
    C16 C27 H27B . . 109.5 ?
    H27A C27 H27B . . 109.5 ?
    C16 C27 H27C . . 109.5 ?
    H27A C27 H27C . . 109.5 ?
    H27B C27 H27C . . 109.5 ?
    C24 C23 C22 . . 120.3(2) ?
    C24 C23 H23 . . 119.8 ?
    C22 C23 H23 . . 119.8 ?
loop_
    _geom_torsion_atom_site_label_1
    _geom_torsion_atom_site_label_2
    _geom_torsion_atom_site_label_3
    _geom_torsion_atom_site_label_4
    _geom_torsion_site_symmetry_1
    _geom_torsion_site_symmetry_2
    _geom_torsion_site_symmetry_3
    _geom_torsion_site_symmetry_4
    _geom_torsion
    _geom_torsion_publ_flag
    C7 N2 C6 O1 . . . . -178.23(16) ?
    C7 N2 C6 C1 . . . . 1.28(18) ?
    C15 C14 C19 C18 . . . . 0.6(2) ?
    C13 C14 C19 C18 . . . . 178.27(15) ?
    C15 C14 C19 O2 . . . . 179.87(14) ?
    C13 C14 C19 O2 . . . . -2.5(2) ?
    C20 O2 C19 C18 . . . . -153.29(15) ?
    C20 O2 C19 C14 . . . . 27.4(2) ?
    C19 C14 C13 C2 . . . . -39.92(19) ?
    C15 C14 C13 C2 . . . . 137.50(16) ?
    C20 C2 C13 C14 . . . . 56.40(16) ?
    C3 C2 C13 C14 . . . . 177.18(13) ?
    C1 C2 C13 C14 . . . . -63.32(17) ?
    C19 C14 C15 C16 . . . . 0.0(3) ?
    C13 C14 C15 C16 . . . . -177.36(16) ?
    C19 O2 C20 O3 . . . . 175.48(14) ?
    C19 O2 C20 C2 . . . . -5.5(2) ?
    C13 C2 C20 O3 . . . . 143.17(17) ?
    C3 C2 C20 O3 . . . . 18.4(2) ?
    C1 C2 C20 O3 . . . . -93.61(19) ?
    C13 C2 C20 O2 . . . . -35.73(18) ?
    C3 C2 C20 O2 . . . . -160.51(14) ?
    C1 C2 C20 O2 . . . . 87.49(16) ?
    C11 C12 C7 C8 . . . . -2.1(2) ?
    C1 C12 C7 C8 . . . . 178.14(15) ?
    C11 C12 C7 N2 . . . . 176.58(14) ?
    C1 C12 C7 N2 . . . . -3.23(18) ?
    C6 N2 C7 C8 . . . . 179.74(16) ?
    C6 N2 C7 C12 . . . . 1.21(19) ?
    C4 N1 C1 C12 . . . . 169.27(13) ?
    C5 N1 C1 C12 . . . . -63.08(19) ?
    C4 N1 C1 C6 . . . . -76.35(16) ?
    C5 N1 C1 C6 . . . . 51.30(19) ?
    C4 N1 C1 C2 . . . . 41.45(15) ?
    C5 N1 C1 C2 . . . . 169.10(14) ?
    C11 C12 C1 N1 . . . . -54.2(2) ?
    C7 C12 C1 N1 . . . . 125.58(14) ?
    C11 C12 C1 C6 . . . . -176.09(17) ?
    C7 C12 C1 C6 . . . . 3.69(16) ?
    C11 C12 C1 C2 . . . . 65.0(2) ?
    C7 C12 C1 C2 . . . . -115.27(15) ?
    O1 C6 C1 N1 . . . . 55.0(2) ?
    N2 C6 C1 N1 . . . . -124.53(14) ?
    O1 C6 C1 C12 . . . . 176.54(16) ?
    N2 C6 C1 C12 . . . . -2.97(16) ?
    O1 C6 C1 C2 . . . . -58.6(2) ?
    N2 C6 C1 C2 . . . . 121.92(14) ?
    C20 C2 C1 N1 . . . . 90.74(14) ?
    C13 C2 C1 N1 . . . . -150.36(12) ?
    C3 C2 C1 N1 . . . . -24.59(14) ?
    C20 C2 C1 C12 . . . . -34.08(17) ?
    C13 C2 C1 C12 . . . . 84.81(16) ?
    C3 C2 C1 C12 . . . . -149.41(13) ?
    C20 C2 C1 C6 . . . . -148.42(13) ?
    C13 C2 C1 C6 . . . . -29.53(17) ?
    C3 C2 C1 C6 . . . . 96.25(14) ?
    C20 C2 C3 C21 . . . . 116.31(15) ?
    C13 C2 C3 C21 . . . . -3.5(2) ?
    C1 C2 C3 C21 . . . . -128.57(14) ?
    C20 C2 C3 C4 . . . . -114.43(14) ?
    C13 C2 C3 C4 . . . . 125.75(14) ?
    C1 C2 C3 C4 . . . . 0.70(15) ?
    C12 C7 C8 C9 . . . . -0.2(3) ?
    N2 C7 C8 C9 . . . . -178.56(17) ?
    C14 C19 C18 C17 . . . . -1.0(3) ?
    O2 C19 C18 C17 . . . . 179.80(15) ?
    C1 N1 C4 C3 . . . . -42.03(16) ?
    C5 N1 C4 C3 . . . . -170.61(14) ?
    C21 C3 C4 N1 . . . . 153.41(14) ?
    C2 C3 C4 N1 . . . . 23.74(16) ?
    C25 C26 C21 C22 . . . . 1.1(3) ?
    C25 C26 C21 C3 . . . . -178.44(17) ?
    C4 C3 C21 C22 . . . . 136.12(17) ?
    C2 C3 C21 C22 . . . . -100.01(19) ?
    C4 C3 C21 C26 . . . . -44.4(2) ?
    C2 C3 C21 C26 . . . . 79.5(2) ?
    C19 C18 C17 C16 . . . . 0.6(3) ?
    C7 C12 C11 C10 . . . . 3.1(2) ?
    C1 C12 C11 C10 . . . . -177.14(16) ?
    C18 C17 C16 C15 . . . . 0.0(3) ?
    C18 C17 C16 C27 . . . . -179.60(19) ?
    C14 C15 C16 C17 . . . . -0.4(3) ?
    C14 C15 C16 C27 . . . . 179.28(18) ?
    C12 C11 C10 C9 . . . . -2.0(3) ?
    C11 C10 C9 C8 . . . . -0.3(3) ?
    C7 C8 C9 C10 . . . . 1.4(3) ?
    C26 C21 C22 C23 . . . . -0.7(3) ?
    C3 C21 C22 C23 . . . . 178.8(2) ?
    C21 C26 C25 C24 . . . . -0.3(3) ?
    C26 C25 C24 C23 . . . . -0.8(4) ?
    C25 C24 C23 C22 . . . . 1.2(4) ?
    C21 C22 C23 C24 . . . . -0.4(4) ?
loop_
    _geom_hbond_atom_site_label_D
    _geom_hbond_atom_site_label_H
    _geom_hbond_atom_site_label_A
    _geom_hbond_site_symmetry_A
    _geom_hbond_distance_DH
    _geom_hbond_distance_HA
    _geom_hbond_distance_DA
    _geom_hbond_angle_DHA
    C3 H3 O3 1 0.98 2.24 2.795(2) 115
    C4 H4B O1 1 0.97 2.51 3.059(2) 116
    C13 H13A O1 1 0.97 2.44 3.114(2) 126
    C26 H26 O1 1 0.93 2.48 3.265(2) 142
    N2 H2 O1 3_655 0.86 2.06 2.852(2) 152.9
    C18 H18 Cg2 2_655 0.93 2.88 3.758(2) 157
