# Supplementary material for: 1′,6-Dimethyl-4′-phenyl­dispiro­[1-benzopyran-3(4H),3′-pyrrolidine-2′,3′′-indoline]-2,2′′-dione
Source: Acta Crystallogr Sect E Struct Rep Online. 2011 Nov 30;67(Pt 12):o3516–7. doi: 10.1107/S1600536811050768 (PMC3239137; doi:10.1107/S1600536811050768)
Supplement: Supplementary file 2 [file e-67-o3516-Isup2.hkl]

#
# h,k,l, Fc-squared, Fo-squared, sigma(Fo-squared) and status flag
#
data_I
_shelx_title ' SM8 in P2(1)/c'
_shelx_refln_list_code          4
_shelx_F_calc_maximum      163.51
_exptl_crystal_F_000       896.00
_reflns_d_resolution_high  0.7955
 
loop_
 _symmetry_equiv_pos_as_xyz
 'x, y, z'
 '-x, y+1/2, -z+1/2'
 '-x, -y, -z'
 'x, -y-1/2, z-1/2'
 
_cell_length_a    11.1019
_cell_length_b    11.1740
_cell_length_c    17.8156
_cell_angle_alpha  90.000
_cell_angle_beta  100.986
_cell_angle_gamma  90.000
 
_shelx_F_squared_multiplier     1.000
 
loop_
 _refln_index_h
 _refln_index_k
 _refln_index_l
 _refln_F_squared_calc
 _refln_F_squared_meas
 _refln_F_squared_sigma
 _refln_observed_status
   2   0   0     2349.17     2220.80     25.59 o
   3   0   0       70.64       54.57      4.70 o
   4   0   0     2240.65     2351.39     29.09 o
   5   0   0       20.47       25.27      3.60 o
   6   0   0     1665.81     1742.29     28.61 o
   7   0   0      413.48      404.08      8.91 o
   8   0   0      391.77      375.20     15.27 o
   9   0   0       14.49       35.90      7.20 o
  10   0   0      643.14      647.07     23.85 o
  11   0   0        6.59       12.30      7.77 o
  12   0   0       39.24       36.35     10.33 o
  13   0   0       60.06       60.54     18.63 o
   1   1   0    16940.74    15195.08    147.45 o
   2   1   0     5446.52     5358.60     36.45 o
   3   1   0     4073.92     4080.48     30.42 o
   4   1   0     2169.62     2278.15     19.60 o
   5   1   0        0.26        0.49      1.25 o
   6   1   0      273.76      293.67      5.53 o
   7   1   0      233.41      227.99      5.25 o
   8   1   0      160.66      171.15      5.00 o
   9   1   0      462.96      474.90     13.46 o
  10   1   0       12.73       18.21      6.82 o
  11   1   0       23.63       23.10      6.17 o
  12   1   0       59.09       40.84      8.87 o
  13   1   0       60.02       57.40     10.79 o
   0   2   0     9007.45     8506.82    123.41 o
   1   2   0     1997.66     1876.98     13.12 o
   2   2   0     2802.31     2775.25     18.05 o
   3   2   0      168.11      155.63      2.57 o
   4   2   0       52.12       57.32      2.24 o
   5   2   0      115.67      127.66      4.48 o
   6   2   0     1321.45     1413.00     22.60 o
   7   2   0      431.81      460.17     11.99 o
   8   2   0      110.74      101.78      4.70 o
   9   2   0       22.64       22.12      3.45 o
  10   2   0      199.57      210.88     10.16 o
  11   2   0       15.64        8.28      6.70 o
  12   2   0        2.22        7.99      7.29 o
  13   2   0        0.35        6.69      8.00 o
   1   3   0      600.83      559.12      5.00 o
   2   3   0      100.73      114.09      2.18 o
   3   3   0       49.15       44.45      1.75 o
   4   3   0     2471.84     2533.01     23.60 o
   5   3   0      739.57      681.08      9.58 o
   6   3   0      261.96      319.60      7.72 o
   7   3   0      353.07      367.52      8.39 o
   8   3   0       52.67       55.98      4.00 o
   9   3   0       93.15       91.23      5.04 o
  10   3   0      204.14      191.11     14.28 o
  11   3   0        5.18        8.23      6.71 o
  12   3   0       45.87       67.79     11.28 o
  13   3   0        7.54       15.23      8.99 o
   1   4   0      337.16      259.50      3.01 o
   2   4   0       11.33       17.29      1.13 o
   3   4   0      316.30      313.26      4.41 o
   4   4   0      620.89      666.07      8.51 o
   5   4   0       95.48      113.32      4.37 o
   6   4   0      443.65      478.01      7.96 o
   7   4   0      146.27      140.56      5.88 o
   8   4   0       15.37       13.00      2.82 o
   9   4   0        9.39        5.40      3.29 o
  10   4   0       79.64       61.13      9.28 o
  11   4   0        0.03       -4.30      7.10 o
  12   4   0       27.58       26.69      7.32 o
  13   4   0       38.90       50.59     29.16 o
   1   5   0      854.94      807.98     12.53 o
   2   5   0     1001.87      921.60     11.40 o
   3   5   0      379.80      364.52      4.54 o
   4   5   0       65.50       71.76      2.58 o
   5   5   0      855.22      845.83     12.69 o
   6   5   0      446.15      464.31      8.54 o
   7   5   0       44.63       46.55      3.13 o
   8   5   0       31.31       21.78      3.42 o
   9   5   0      141.16      126.95      6.55 o
  10   5   0      202.41      193.70     10.19 o
  11   5   0        0.28        1.43      5.34 o
  12   5   0        0.00        8.06      6.57 o
   0   6   0      476.62      494.64     15.27 o
   1   6   0       31.56       27.13      4.33 o
   2   6   0       32.76       27.72      1.81 o
   3   6   0      889.68      955.23      9.91 o
   4   6   0        0.06       -0.12      1.28 o
   5   6   0       55.35       52.51      2.73 o
   6   6   0        2.02       -0.09      1.93 o
   7   6   0       80.83       70.45      4.32 o
   8   6   0      286.74      268.06      8.54 o
   9   6   0      238.85      230.19      8.47 o
  10   6   0        0.56        2.78      5.04 o
  11   6   0       18.03       11.33      8.06 o
  12   6   0        9.72       25.30      8.22 o
   1   7   0      274.11      264.62     11.20 o
   2   7   0     1268.18     1168.01     54.44 o
   3   7   0        0.20       -0.15      1.23 o
   4   7   0      979.76     1036.12     10.66 o
   5   7   0      451.08      446.15      6.65 o
   6   7   0        5.69        7.36      2.36 o
   7   7   0      202.52      201.14      7.37 o
   8   7   0       87.65       91.13      6.41 o
   9   7   0       38.56       45.55      5.86 o
  10   7   0        0.71        2.91      8.92 o
  11   7   0        0.07        5.76      6.78 o
   0   8   0        3.11        5.75      5.65 o
   1   8   0      743.69      742.83     20.75 o
   2   8   0       40.01       40.52      9.50 o
   3   8   0      276.75      283.79      4.93 o
   4   8   0      269.71      278.50      5.37 o
   5   8   0       93.36       83.47      3.97 o
   6   8   0       50.32       40.56      4.56 o
   7   8   0        0.07        3.53      3.95 o
   8   8   0       61.80       73.27      6.48 o
   9   8   0        0.54        4.28      6.24 o
  10   8   0        7.91       11.32      6.70 o
  11   8   0        6.25       10.52      7.23 o
   1   9   0       18.17       16.98      5.70 o
   2   9   0       15.86       22.92     15.19 o
   3   9   0        0.46       -2.77      4.76 o
   4   9   0      167.74      176.82      6.31 o
   5   9   0        0.90        1.99      2.71 o
   6   9   0       21.27       21.61      3.47 o
   7   9   0       19.38       26.12      4.63 o
   8   9   0        1.41        2.98      4.43 o
   9   9   0        2.50       10.43      5.33 o
  10   9   0       37.71       42.69      9.17 o
   0  10   0      212.03      241.68     18.81 o
   1  10   0       79.43       79.00      9.26 o
   2  10   0      189.97      190.79     12.59 o
   3  10   0       37.67       45.03      8.08 o
   4  10   0        0.99       -0.93      8.10 o
   5  10   0      130.83      137.43      5.21 o
   6  10   0       13.22       13.58      6.41 o
   7  10   0        2.85        7.44      4.64 o
   8  10   0       43.83       47.16      7.65 o
   9  10   0        0.92        3.99      4.90 o
   1  11   0        2.09        1.87      5.89 o
   2  11   0        6.96       -6.26      6.26 o
   3  11   0      189.59      228.43     14.78 o
   4  11   0       48.44       32.98     11.87 o
   5  11   0       12.41       -4.15      8.44 o
   6  11   0        8.19       10.25      7.68 o
   7  11   0        3.18        6.31      4.43 o
   8  11   0        1.47       -1.02      4.90 o
   0  12   0       44.50       30.27     10.79 o
   1  12   0        3.13        0.14      6.94 o
   2  12   0        8.45       -0.50      8.34 o
   3  12   0       23.82       32.61      9.03 o
   4  12   0        0.02        1.91     10.84 o
   5  12   0       23.07       11.02     11.87 o
   6  12   0       12.22        6.30     10.89 o
   7  12   0        9.60        6.93      8.12 o
   1  13   0       35.82       34.20     15.51 o
   2  13   0        6.12        2.36      7.39 o
   3  13   0       76.53      126.71     19.74 o
   4  13   0        8.00       12.49     12.62 o
   5  13   0        3.03       -4.72     11.12 o
   0  14   0        1.70       -7.51     10.53 o
 -13   1   1       38.44       43.38      9.46 o
 -12   1   1       10.07       11.59      7.23 o
 -11   1   1        1.79        8.16      5.14 o
 -10   1   1      983.52      944.61     35.91 o
  -9   1   1      487.03      491.28     12.40 o
  -8   1   1      417.76      430.04     10.41 o
  -7   1   1      315.37      304.01      8.05 o
  -6   1   1       80.19       86.12      3.93 o
  -5   1   1        0.23        3.98      1.20 o
  -4   1   1      860.81      852.61      7.71 o
  -3   1   1     3092.23     2849.60     19.44 o
  -2   1   1       37.53       37.55      0.94 o
  -1   1   1      653.40      528.91      7.80 o
   0   1   1       97.33       54.89      2.26 o
   1   1   1       16.04       16.46      1.03 o
   2   1   1       26.87       22.00      1.08 o
   3   1   1        2.89        4.68      1.19 o
   4   1   1      308.36      302.12      5.70 o
   5   1   1     1056.83     1026.98     12.58 o
   6   1   1        9.10       13.05      2.70 o
   7   1   1     1030.71     1027.35     14.88 o
   8   1   1      135.22      143.35      8.61 o
   9   1   1      293.35      294.04      7.89 o
  10   1   1        9.97       10.34      5.03 o
  11   1   1       72.55       76.36      8.00 o
  12   1   1        7.42        7.28      7.33 o
  13   1   1       12.84       18.16     11.70 o
 -13   2   1        3.67        4.58      8.10 o
 -12   2   1        5.51        4.38      7.02 o
 -11   2   1      315.19      303.51     14.42 o
 -10   2   1        3.91       -2.31      4.97 o
  -9   2   1      480.26      435.46     25.66 o
  -8   2   1       80.06       77.51      3.72 o
  -7   2   1       13.94       15.09      1.82 o
  -6   2   1      140.69      127.10      3.43 o
  -5   2   1     4450.86     4787.78     38.17 o
  -4   2   1      130.09      119.93      2.55 o
  -3   2   1      144.36      161.39      2.40 o
  -2   2   1     2765.30     2725.80     17.67 o
  -1   2   1     5991.50     5683.35     33.34 o
   0   2   1      467.16      443.75      3.64 o
   1   2   1     1875.62     1733.88     11.68 o
   2   2   1     4558.52     4307.56     32.02 o
   3   2   1     3772.29     3613.85     26.25 o
   4   2   1     1100.00     1102.17     11.05 o
   5   2   1       31.79       33.39      2.17 o
   6   2   1       53.13       64.28      3.21 o
   7   2   1      332.54      345.82      8.68 o
   8   2   1      167.93      166.72      5.93 o
   9   2   1     2135.52     2079.66     27.02 o
  10   2   1     1127.08     1115.20     29.48 o
  11   2   1       35.58       38.85      8.73 o
  12   2   1        5.75       -6.20      6.49 o
  13   2   1        5.62       10.62      8.54 o
 -13   3   1        2.78       10.01      8.51 o
 -12   3   1       16.10       20.23      8.58 o
 -11   3   1        9.03       12.70      6.69 o
 -10   3   1      296.96      300.14     11.67 o
  -9   3   1      163.72      165.20      6.13 o
  -8   3   1      289.02      297.09      7.54 o
  -7   3   1      540.83      556.41      9.38 o
  -6   3   1       72.33       65.06      3.59 o
  -5   3   1      566.74      605.53      8.80 o
  -4   3   1      216.19      195.84      3.56 o
  -3   3   1     1991.10     2051.02     14.99 o
  -2   3   1       14.42       17.73      1.65 o
  -1   3   1        2.30        5.22      0.72 o
   0   3   1     5367.26     4965.57     45.10 o
   1   3   1     2733.36     2507.60     18.02 o
   2   3   1      716.57      700.14      6.11 o
   3   3   1       20.92       17.71      1.45 o
   4   3   1     2627.50     2651.08     22.98 o
   5   3   1       12.40        6.63      1.62 o
   6   3   1      624.09      627.91      9.78 o
   7   3   1      165.77      168.19      5.38 o
   8   3   1        1.70        3.01      2.94 o
   9   3   1        0.02       -2.59      3.02 o
  10   3   1       38.88       35.93      7.30 o
  11   3   1        1.45       -5.14      5.99 o
  12   3   1       44.81       40.02      9.09 o
  13   3   1        3.98       -1.39      7.91 o
 -13   4   1       40.63       50.24      9.24 o
 -12   4   1        7.34        1.10      7.57 o
 -11   4   1       24.57       22.88      8.03 o
 -10   4   1       16.08       11.32      6.20 o
  -9   4   1      105.77       82.81      4.95 o
  -8   4   1      168.30      166.62      5.95 o
  -7   4   1      180.00      172.31      5.61 o
  -6   4   1      198.13      217.19      5.35 o
  -5   4   1     1529.11     1616.36     17.00 o
  -4   4   1       45.57       35.34      1.98 o
  -3   4   1     1295.19     1276.81     12.41 o
  -2   4   1      818.22      802.96      7.29 o
  -1   4   1     1654.66     1649.73     15.19 o
   0   4   1     3163.24     3169.60     29.75 o
   1   4   1      134.63      135.37      1.97 o
   2   4   1      351.58      328.83      4.27 o
   3   4   1     2086.21     2187.92     18.18 o
   4   4   1     1469.64     1502.56     15.53 o
   5   4   1      957.62     1012.88     11.34 o
   6   4   1       15.53       15.61      2.24 o
   7   4   1       98.10      112.00      4.43 o
   8   4   1       20.73       18.13      2.98 o
   9   4   1      187.61      183.20      7.28 o
  10   4   1        1.60       -5.71      5.71 o
  11   4   1        0.70       -2.78      6.46 o
  12   4   1        0.91       -6.06      6.58 o
 -12   5   1       11.21       17.51      7.12 o
 -11   5   1       24.31       23.38      6.34 o
 -10   5   1       64.84       59.34      7.15 o
  -9   5   1       63.96       56.18      5.00 o
  -8   5   1        8.46        8.60      3.30 o
  -7   5   1      246.83      243.62      6.17 o
  -6   5   1       47.48       45.79      3.05 o
  -5   5   1       58.72       62.16      3.03 o
  -4   5   1      299.54      321.51      5.10 o
  -3   5   1        5.10        6.05      1.33 o
  -2   5   1      138.58      142.95      2.65 o
  -1   5   1      313.16      311.02      6.80 o
   0   5   1       88.91       95.19      4.23 o
   1   5   1        0.94       -0.94      1.30 o
   2   5   1      141.60      121.06      3.15 o
   3   5   1       52.32       47.70      2.76 o
   4   5   1      340.21      335.82      5.36 o
   5   5   1      388.95      392.58      6.84 o
   6   5   1       62.87       69.55      3.56 o
   7   5   1        2.63       -1.30      2.04 o
   8   5   1       69.57       71.80      5.08 o
   9   5   1        9.11        0.46      3.76 o
  10   5   1       22.44       28.10      7.99 o
  11   5   1        5.08        4.78      5.69 o
  12   5   1        3.98        6.65      8.22 o
 -12   6   1       24.20        7.10      7.39 o
 -11   6   1       13.38        7.69      5.83 o
 -10   6   1        9.88        9.43      5.22 o
  -9   6   1       31.97       16.58      4.23 o
  -8   6   1       11.57       10.61      3.79 o
  -7   6   1      118.61      108.97      4.12 o
  -6   6   1        7.23        4.93      2.02 o
  -5   6   1      177.43      162.69      4.36 o
  -4   6   1      199.86      217.09      3.88 o
  -3   6   1      248.75      230.57      3.81 o
  -2   6   1      146.58      134.60      2.92 o
  -1   6   1       62.88       65.00      5.20 o
   0   6   1      656.37      698.79      9.32 o
   1   6   1       23.53       18.33      1.89 o
   2   6   1      317.08      310.81      4.62 o
   3   6   1      348.42      381.57      5.57 o
   4   6   1      320.30      325.13      5.81 o
   5   6   1      120.51      146.38      4.02 o
   6   6   1      150.83      144.81      6.04 o
   7   6   1       83.15       70.02      4.35 o
   8   6   1       56.83       55.07      4.94 o
   9   6   1        0.07       -3.47      3.70 o
  10   6   1        1.49        4.86      5.19 o
  11   6   1       15.64       12.77      5.96 o
  12   6   1       19.01       19.55      8.42 o
 -11   7   1        0.29        0.42      6.60 o
 -10   7   1       26.80       25.00     10.90 o
  -9   7   1        0.01        2.83      4.22 o
  -8   7   1      107.59      119.51      8.03 o
  -7   7   1       90.28       79.06      5.18 o
  -6   7   1       22.82       20.53      3.11 o
  -5   7   1        2.54        3.13      1.58 o
  -4   7   1       97.34      105.58      3.21 o
  -3   7   1       20.21       19.64      2.61 o
  -2   7   1      302.52      287.03     14.93 o
  -1   7   1       36.40       34.86     10.70 o
   0   7   1      285.47      292.72      9.68 o
   1   7   1      123.05      119.01      7.97 o
   2   7   1      672.68      702.09     13.57 o
   3   7   1      170.33      172.63      3.74 o
   4   7   1       81.70       76.27      3.09 o
   5   7   1       15.60       14.24      2.01 o
   6   7   1        0.55        0.46      2.20 o
   7   7   1       65.89       59.45      6.65 o
   8   7   1       61.17       65.85      5.43 o
   9   7   1       43.50       54.91      6.42 o
  10   7   1        4.86        8.49      8.27 o
  11   7   1       29.10       32.85      8.35 o
 -11   8   1       81.83      103.10     10.54 o
 -10   8   1        2.60       -3.96      9.70 o
  -9   8   1       25.74       28.56      6.03 o
  -8   8   1       13.68       18.20      6.58 o
  -7   8   1        5.64        7.49      4.01 o
  -6   8   1      354.56      343.26     12.02 o
  -5   8   1       32.82       28.79      2.75 o
  -4   8   1       13.64       12.18      1.98 o
  -3   8   1      119.93      113.97      2.93 o
  -2   8   1       47.92       45.64      6.37 o
  -1   8   1      157.41      155.16      9.81 o
   0   8   1        0.29       -1.13      3.68 o
   1   8   1      103.52       88.56      7.94 o
   2   8   1       33.76       32.33      3.78 o
   3   8   1      131.56      142.54      4.11 o
   4   8   1      407.75      416.58      7.01 o
   5   8   1       55.24       52.55      3.56 o
   6   8   1        6.42        3.68      2.93 o
   7   8   1       84.52      105.06      6.79 o
   8   8   1        2.03       -1.59      4.16 o
   9   8   1       37.36       32.93      5.97 o
  10   8   1        0.06       -3.20      6.20 o
  11   8   1       75.38       97.35     13.20 o
 -10   9   1        3.81       15.46      7.20 o
  -9   9   1      113.90      103.90      8.12 o
  -8   9   1      222.15      231.85      9.79 o
  -7   9   1        5.11       10.45      4.17 o
  -6   9   1      151.85      150.31      6.11 o
  -5   9   1        0.79       -2.56      2.56 o
  -4   9   1       91.32       90.91      5.07 o
  -3   9   1       20.34       23.17      6.12 o
  -2   9   1      413.13      424.49     16.51 o
  -1   9   1        3.02        1.22      4.21 o
   0   9   1       80.31       62.01      7.57 o
   1   9   1       10.80        6.59      4.90 o
   2   9   1       28.81       19.60      6.33 o
   3   9   1       22.97       20.41      6.11 o
   4   9   1       94.40       84.98      4.57 o
   5   9   1      193.66      187.75      6.41 o
   6   9   1        0.64        3.76      3.47 o
   7   9   1       34.82       22.91      4.83 o
   8   9   1        0.37       -0.61      5.27 o
   9   9   1       84.53       98.71      7.86 o
  10   9   1        7.47       14.93      6.94 o
  -9  10   1        0.00       -4.39      4.57 o
  -8  10   1       33.78       28.63      5.35 o
  -7  10   1      105.80      111.88      7.00 o
  -6  10   1       59.57       66.69      5.75 o
  -5  10   1       66.51       70.64      4.65 o
  -4  10   1        9.98        1.35      9.82 o
  -3  10   1      138.45      125.12     14.44 o
  -2  10   1       28.39       23.27      6.80 o
  -1  10   1       75.05       82.98      9.51 o
   0  10   1       14.61       10.39      5.49 o
   1  10   1        1.48       -4.65      4.65 o
   2  10   1      165.76      157.10     11.82 o
   3  10   1        9.58       -6.63      7.41 o
   4  10   1       28.72       23.25     10.58 o
   5  10   1       83.19       81.15      4.24 o
   6  10   1        6.87        7.03      4.19 o
   7  10   1       63.68       66.46      6.37 o
   8  10   1      120.73      121.42     10.29 o
   9  10   1        2.38        4.66      4.97 o
  -8  11   1        2.64        4.43      5.21 o
  -7  11   1       22.88       23.06      5.58 o
  -6  11   1        2.38       -0.02      4.77 o
  -5  11   1       21.03       24.49     11.38 o
  -4  11   1        3.71       -0.90      6.42 o
  -3  11   1       60.08       63.01     12.39 o
  -2  11   1      263.51      262.48     15.15 o
  -1  11   1       49.20       50.77      8.66 o
   0  11   1        0.50       -5.74      5.74 o
   1  11   1       59.23       74.16      9.93 o
   2  11   1        5.21        3.87     16.77 o
   3  11   1       67.03       57.06     13.45 o
   4  11   1        0.48       -6.22      8.85 o
   5  11   1      107.20      122.76     17.21 o
   6  11   1      181.05      184.50     10.34 o
   7  11   1       23.63       14.83      4.84 o
   8  11   1        2.52        0.97      5.01 o
  -7  12   1        0.50        5.09      6.22 o
  -6  12   1       18.09        7.56     10.86 o
  -5  12   1        6.46        1.16     10.68 o
  -4  12   1        0.10        1.55      7.43 o
  -3  12   1        0.02        4.02      7.35 o
  -2  12   1        0.41        2.01      6.69 o
  -1  12   1       14.03       15.17      7.10 o
   0  12   1        2.40       -0.69      7.85 o
   1  12   1        0.06       -7.52      7.52 o
   2  12   1       18.22       20.18     11.90 o
   3  12   1        1.10        3.66     10.19 o
   4  12   1       73.14       58.94     14.22 o
   5  12   1       51.78       50.27     14.06 o
   6  12   1        0.56       11.66     12.13 o
  -5  13   1        0.80        9.60     13.76 o
  -4  13   1        0.07       -7.92     11.95 o
  -3  13   1        0.13       -1.77      7.24 o
  -2  13   1       13.43       -2.31      9.47 o
  -1  13   1        1.22       -5.98      6.40 o
   0  13   1        2.15       -6.34      6.34 o
   1  13   1        6.88        4.80      8.92 o
   2  13   1        0.38       -4.54     11.10 o
   3  13   1       59.91       29.45     13.45 o
   4  13   1      151.73      141.76     20.83 o
 -13   0   2       84.70       90.27     19.56 o
 -12   0   2        0.01       11.04      8.01 o
 -11   0   2      117.15      108.08     11.96 o
 -10   0   2     1404.93     1367.28     35.83 o
  -9   0   2     1871.32     1823.17     91.36 o
  -8   0   2      125.49      124.29      7.67 o
  -7   0   2       24.43       29.01      4.54 o
  -6   0   2     2326.64     2411.84     38.29 o
  -5   0   2     4052.65     4253.86     57.49 o
  -4   0   2     7130.21     7353.62     81.18 o
  -3   0   2     3706.45     3548.46     40.53 o
  -2   0   2    14943.32    14420.12    153.24 o
  -1   0   2     5764.56     5263.54     47.04 o
   0   0   2     9542.11     8470.33    215.60 o
   1   0   2     8871.73     8589.64     92.01 o
   2   0   2     3351.17     3200.17     48.76 o
   3   0   2      836.20      794.57     13.69 o
   4   0   2     1050.61     1121.41     21.37 o
   5   0   2     1401.76     1544.62     42.35 o
   6   0   2       86.16       83.49      9.42 o
   7   0   2        0.65        4.80      4.45 o
   8   0   2      162.75      165.67     11.17 o
   9   0   2      240.46      247.30      8.88 o
  10   0   2       23.20       28.83      9.30 o
  11   0   2       30.17       33.86      9.51 o
  12   0   2        1.78        9.14      8.60 o
  13   0   2       70.86       72.90     19.74 o
 -13   1   2        0.82       12.84      7.94 o
 -12   1   2        1.10        3.29      7.14 o
 -11   1   2       36.95       40.42      8.21 o
 -10   1   2      101.27      116.63      8.11 o
  -9   1   2     1461.57     1507.98     23.05 o
  -8   1   2       62.94       66.11      5.69 o
  -7   1   2      162.47      158.83      6.01 o
  -6   1   2     1031.22     1174.06     15.71 o
  -5   1   2      374.54      375.44      6.38 o
  -4   1   2      365.57      413.72      5.07 o
  -3   1   2      891.60      851.51      7.31 o
  -2   1   2     3807.64     3596.75     26.40 o
  -1   1   2    24140.15    22241.88    144.32 o
   0   1   2     9382.50     8958.72     66.31 o
   1   1   2     4268.46     3950.39     32.56 o
   2   1   2     6435.18     6069.87     53.44 o
   3   1   2      188.50      201.72      3.81 o
   4   1   2     1109.74     1212.38     13.04 o
   5   1   2       56.82       72.81      3.93 o
   6   1   2       39.12       44.44      3.61 o
   7   1   2      148.25      161.90      5.57 o
   8   1   2      618.57      634.80     11.77 o
   9   1   2       97.57       85.57      5.16 o
  10   1   2        9.97        7.86      5.00 o
  11   1   2        2.46        1.55      6.93 o
  12   1   2        6.05        9.95      7.44 o
  13   1   2        5.65        3.01      8.45 o
 -13   2   2       16.66       11.90      8.51 o
 -12   2   2       48.91       61.03      9.30 o
 -11   2   2        2.93        0.02      7.14 o
 -10   2   2       12.43        9.96      5.37 o
  -9   2   2       70.00       81.22      6.39 o
  -8   2   2       45.93       41.63      4.16 o
  -7   2   2       83.92       77.29      4.04 o
  -6   2   2     1307.96     1244.72     13.12 o
  -5   2   2       16.88       32.66      3.78 o
  -4   2   2      160.22      168.51      2.69 o
  -3   2   2     2739.25     2861.81     19.53 o
  -2   2   2    15881.82    15593.93     88.05 o
  -1   2   2       51.97       49.86      1.06 o
   0   2   2      540.30      553.12      4.74 o
   1   2   2     7076.99     6662.68     44.02 o
   2   2   2        3.09        3.08      0.76 o
   3   2   2      941.77      934.22      8.94 o
   4   2   2       78.01       79.60      2.64 o
   5   2   2     1024.53     1150.79     14.96 o
   6   2   2        0.08        3.25      1.93 o
   7   2   2      522.47      526.45      9.93 o
   8   2   2      975.23     1021.63     16.03 o
   9   2   2      366.10      365.04      9.49 o
  10   2   2      223.99      190.35     10.32 o
  11   2   2       82.08       94.29     14.29 o
  12   2   2       26.70       22.60      8.24 o
  13   2   2       26.68       48.64     11.28 o
 -13   3   2        4.96        2.00      7.55 o
 -12   3   2       59.46       50.86      8.93 o
 -11   3   2       19.13       10.71      7.93 o
 -10   3   2      176.21      182.59      9.61 o
  -9   3   2       41.79       44.14      5.64 o
  -8   3   2        6.76        8.94      2.87 o
  -7   3   2      857.08      887.47     12.44 o
  -6   3   2       75.30       85.01      3.61 o
  -5   3   2      709.07      749.57      9.07 o
  -4   3   2      116.48      146.78      3.14 o
  -3   3   2     5463.87     5482.35     38.37 o
  -2   3   2     3037.88     3092.06     20.57 o
  -1   3   2    10134.70     9682.92     60.86 o
   0   3   2    26736.78    25278.48    157.42 o
   1   3   2     1909.80     1880.80     13.25 o
   2   3   2      530.23      540.38      5.17 o
   3   3   2        0.00        0.23      1.07 o
   4   3   2      574.26      572.06      8.49 o
   5   3   2      228.20      208.46      4.56 o
   6   3   2     1836.40     1922.18     20.31 o
   7   3   2      247.59      258.15      6.65 o
   8   3   2        7.54        5.83      2.77 o
   9   3   2       39.59       36.08      4.25 o
  10   3   2        9.61       15.71      6.56 o
  11   3   2      104.32      112.41     10.41 o
  12   3   2        8.12        0.39      7.18 o
  13   3   2        3.49      -12.44     12.44 o
 -13   4   2       54.51       55.72     14.13 o
 -12   4   2        0.31        2.64      7.57 o
 -11   4   2       49.74       46.54      7.96 o
 -10   4   2        0.02        6.23      6.69 o
  -9   4   2      125.36      112.25      5.65 o
  -8   4   2      150.36      144.24      8.14 o
  -7   4   2       28.86       34.05      2.89 o
  -6   4   2       40.98       42.06      2.64 o
  -5   4   2      285.07      273.51      4.71 o
  -4   4   2        9.56        9.34      1.37 o
  -3   4   2       61.17       50.79      2.04 o
  -2   4   2     1375.79     1464.38     11.93 o
  -1   4   2      145.56      149.72      2.41 o
   0   4   2      200.27      189.77      2.43 o
   1   4   2      721.25      760.12      6.47 o
   2   4   2        1.42       -0.70      1.02 o
   3   4   2      169.34      175.58      3.70 o
   4   4   2     1333.13     1377.01     14.68 o
   5   4   2        5.46       15.14      1.97 o
   6   4   2       18.37       18.15      2.34 o
   7   4   2        0.38        0.58      2.21 o
   8   4   2       23.65       18.33      3.39 o
   9   4   2        7.84       -0.33      3.39 o
  10   4   2      155.17      157.75     14.20 o
  11   4   2        3.83        0.40      5.78 o
  12   4   2       67.39       71.55      8.93 o
 -12   5   2       30.53       38.01      7.78 o
 -11   5   2       85.26       74.49      8.33 o
 -10   5   2      259.45      238.56     11.09 o
  -9   5   2       17.05       12.18      3.85 o
  -8   5   2      364.26      346.43      8.30 o
  -7   5   2      114.76      109.77      4.35 o
  -6   5   2      326.29      317.79      6.47 o
  -5   5   2      967.02     1019.86     11.27 o
  -4   5   2      617.61      668.71      8.72 o
  -3   5   2      102.41      114.64      2.88 o
  -2   5   2       74.30       86.16      2.18 o
  -1   5   2      646.58      615.36      7.17 o
   0   5   2      730.27      676.84      7.50 o
   1   5   2      710.30      729.33      7.41 o
   2   5   2      946.99      983.53     10.26 o
   3   5   2       45.58       45.80      3.20 o
   4   5   2        0.27        3.04      1.48 o
   5   5   2        1.67        2.23      1.51 o
   6   5   2        3.27        3.50      1.92 o
   7   5   2        9.72        9.80      2.60 o
   8   5   2       29.61       20.93      5.29 o
   9   5   2        3.93       -1.66      3.59 o
  10   5   2       10.16        3.83      5.74 o
  11   5   2       19.00       15.00      6.20 o
  12   5   2        9.67       17.36      6.89 o
 -12   6   2        9.85       18.76      7.96 o
 -11   6   2       29.06       26.40      7.05 o
 -10   6   2        7.62       10.50      5.31 o
  -9   6   2      158.58      139.63      6.81 o
  -8   6   2      373.60      372.08      9.80 o
  -7   6   2        0.01       -2.02      2.31 o
  -6   6   2      236.57      234.79      5.66 o
  -5   6   2       46.40       37.02      2.93 o
  -4   6   2      784.35      804.75      9.43 o
  -3   6   2        1.39        3.98      1.36 o
  -2   6   2      191.82      186.96      3.86 o
  -1   6   2     1836.85     1847.10     44.22 o
   0   6   2        1.25        6.78      1.66 o
   1   6   2      100.23      126.92      3.99 o
   2   6   2      258.45      280.98      4.78 o
   3   6   2      544.81      551.16      8.10 o
   4   6   2       27.26       23.29      1.97 o
   5   6   2       15.36       16.94      2.23 o
   6   6   2      285.75      290.39      6.56 o
   7   6   2        0.01       -2.82      2.82 o
   8   6   2      200.97      181.93      7.36 o
   9   6   2      342.33      332.02     10.23 o
  10   6   2       82.61       74.47      6.24 o
  11   6   2        6.86        8.91      6.08 o
  12   6   2       47.32       68.34     17.94 o
 -12   7   2       21.59       23.95     14.30 o
 -11   7   2        1.87        1.35      6.58 o
 -10   7   2        7.07       22.87      7.20 o
  -9   7   2       39.72       40.37      5.62 o
  -8   7   2       14.66       13.02      3.87 o
  -7   7   2      266.18      261.36      8.22 o
  -6   7   2      219.93      231.98      7.69 o
  -5   7   2      139.99      159.62      5.15 o
  -4   7   2      383.31      370.31      5.99 o
  -3   7   2      581.00      605.77      9.16 o
  -2   7   2     1833.88     1791.53     20.22 o
  -1   7   2      370.66      366.35     13.18 o
   0   7   2       74.45       71.61      3.55 o
   1   7   2      831.54      883.92     16.10 o
   2   7   2      157.73      168.31      5.12 o
   3   7   2      214.53      198.70      4.74 o
   4   7   2        9.27        8.92      1.69 o
   5   7   2      127.13      123.61      4.25 o
   6   7   2       66.46       57.03      3.87 o
   7   7   2      176.15      169.03      6.97 o
   8   7   2       88.21       82.84      5.83 o
   9   7   2       39.31       38.83      5.81 o
  10   7   2        4.11       10.72      5.37 o
  11   7   2       28.06       40.23      8.45 o
 -11   8   2        4.84        1.14      6.69 o
 -10   8   2       38.20       41.12      7.89 o
  -9   8   2        4.50        6.14      4.87 o
  -8   8   2        0.22        1.90      4.02 o
  -7   8   2       35.04       32.10      4.79 o
  -6   8   2      228.98      214.59      6.58 o
  -5   8   2       10.09        7.38      2.35 o
  -4   8   2       82.18       72.16      3.24 o
  -3   8   2      399.22      366.10      5.35 o
  -2   8   2       47.67       42.52      6.36 o
  -1   8   2      783.54      810.54     22.00 o
   0   8   2      142.95      165.27     14.46 o
   1   8   2      449.10      455.88     15.55 o
   2   8   2      668.36      711.16     30.48 o
   3   8   2      300.38      291.69      5.01 o
   4   8   2        0.16       -0.46      2.14 o
   5   8   2      283.83      309.40      7.04 o
   6   8   2      100.26       94.33      7.74 o
   7   8   2       63.30       62.91      5.95 o
   8   8   2        3.00        3.77      4.32 o
   9   8   2      107.34      112.97      7.94 o
  10   8   2       77.95       90.31      7.75 o
 -10   9   2       30.90       26.89      7.58 o
  -9   9   2        5.73       11.31      5.00 o
  -8   9   2       14.49       10.38      4.62 o
  -7   9   2        3.83       -0.26      3.68 o
  -6   9   2        1.84        2.61      2.70 o
  -5   9   2       47.10       48.01      3.54 o
  -4   9   2       10.89        5.66      2.26 o
  -3   9   2        6.20        5.98      4.99 o
  -2   9   2      102.10      104.14      9.22 o
  -1   9   2      107.70      126.07      9.87 o
   0   9   2      208.55      229.10     24.68 o
   1   9   2        1.99       -3.11      4.73 o
   2   9   2        1.43       -6.61      6.61 o
   3   9   2       97.74      100.57     13.50 o
   4   9   2        0.00       -2.10      2.10 o
   5   9   2        7.97        6.76      3.02 o
   6   9   2       82.18       82.67     10.33 o
   7   9   2        0.91        0.36      3.92 o
   8   9   2        3.60        1.84      4.81 o
   9   9   2        1.95        8.94      5.18 o
  10   9   2        5.65        4.55      5.74 o
  -9  10   2       26.90       34.08      5.92 o
  -8  10   2       27.94       20.86      5.50 o
  -7  10   2       23.24       17.93      4.68 o
  -6  10   2        0.54       -0.79      3.44 o
  -5  10   2       93.59      110.09      5.83 o
  -4  10   2      134.87      135.68     10.96 o
  -3  10   2       67.66       76.06     28.50 o
  -2  10   2      166.04      160.07     11.84 o
  -1  10   2       22.80       19.50      8.00 o
   0  10   2        1.17       -1.06      5.08 o
   1  10   2      147.12      155.77     11.61 o
   2  10   2       65.41       72.26     13.26 o
   3  10   2       16.85       11.77      9.47 o
   4  10   2       65.41       76.21     13.78 o
   5  10   2        0.05       -2.49      2.60 o
   6  10   2        0.14        0.33      3.86 o
   7  10   2        2.15        2.59      4.78 o
   8  10   2        0.11        3.55      5.28 o
   9  10   2        3.98       12.35      8.63 o
  -8  11   2       17.35       24.78      5.63 o
  -7  11   2       14.53       14.66      4.63 o
  -6  11   2      112.50      119.41      8.64 o
  -5  11   2       43.97       47.35      9.08 o
  -4  11   2       14.12       23.74      7.75 o
  -3  11   2       23.40       23.92     10.35 o
  -2  11   2       29.85       23.64      7.81 o
  -1  11   2       85.50       81.24     10.21 o
   0  11   2        9.34        6.24      6.41 o
   1  11   2      375.35      379.41     25.76 o
   2  11   2       18.65       11.97     10.79 o
   3  11   2       65.43       76.05     14.92 o
   4  11   2       38.81       30.63     12.57 o
   5  11   2       10.12        0.67     10.79 o
   6  11   2       14.97       12.54      5.28 o
   7  11   2        0.06       -4.36      4.36 o
   8  11   2        2.06        6.20      7.17 o
  -7  12   2       61.73       60.75      7.10 o
  -6  12   2        2.41       -0.39     10.92 o
  -5  12   2        2.56        5.34     11.50 o
  -4  12   2       59.19       41.46     10.08 o
  -3  12   2        0.04       -6.59      6.59 o
  -2  12   2        0.01       -0.62      6.27 o
  -1  12   2       16.81        7.80      6.45 o
   0  12   2       11.22       20.30      7.33 o
   1  12   2        7.87        2.19      9.55 o
   2  12   2       88.82       90.92     16.90 o
   3  12   2       27.65       35.97     12.59 o
   4  12   2       73.33       63.38     14.66 o
   5  12   2        6.30       14.25     11.17 o
   6  12   2        5.99       -5.11     10.86 o
  -5  13   2       20.42       19.25     14.84 o
  -4  13   2       25.51       38.09     10.25 o
  -3  13   2       24.73       26.92      9.29 o
  -2  13   2       68.02       65.06     10.95 o
  -1  13   2       19.38        5.55     15.91 o
   0  13   2       20.29       12.67      9.86 o
   1  13   2        1.12       -6.68      9.83 o
   2  13   2        1.89       -5.01     10.53 o
   3  13   2        4.62       -6.68     11.56 o
   4  13   2        6.35       17.57     13.50 o
 -13   1   3        1.32       -1.52      7.37 o
 -12   1   3        0.24       -7.48     10.47 o
 -11   1   3      401.77      397.39     19.66 o
 -10   1   3       22.13       17.37      5.36 o
  -9   1   3      327.32      280.90      9.71 o
  -8   1   3       61.97       73.89      4.96 o
  -7   1   3       60.03       58.34      4.09 o
  -6   1   3      567.17      533.40      9.21 o
  -5   1   3       19.53       21.07      2.10 o
  -4   1   3      312.53      296.47      3.88 o
  -3   1   3     6949.85     6814.43     46.61 o
  -2   1   3       57.15       66.04      2.51 o
  -1   1   3     2076.81     1866.58     13.89 o
   0   1   3      274.91      284.71      3.26 o
   1   1   3      680.15      654.78      5.83 o
   2   1   3      273.33      259.19      3.83 o
   3   1   3     3009.52     3093.66     24.18 o
   4   1   3     2704.23     2792.71     29.35 o
   5   1   3       85.54      139.04      7.31 o
   6   1   3        3.62        4.09      2.29 o
   7   1   3       69.31       61.16      4.98 o
   8   1   3        1.19        2.98      2.90 o
   9   1   3      772.67      759.68     14.07 o
  10   1   3      398.99      384.45     13.40 o
  11   1   3       57.33       60.58      7.70 o
  12   1   3       41.79       27.48     11.79 o
  13   1   3        1.02       -0.24      8.67 o
 -13   2   3       36.43       41.62      9.53 o
 -12   2   3       20.15       12.54      7.41 o
 -11   2   3        6.71        6.09      6.24 o
 -10   2   3      469.45      439.68     13.74 o
  -9   2   3       73.63       79.60      5.73 o
  -8   2   3        3.02        5.36      2.89 o
  -7   2   3      245.89      251.74      7.38 o
  -6   2   3       64.79       59.03      3.44 o
  -5   2   3        3.22        3.04      1.23 o
  -4   2   3      363.80      336.54      4.31 o
  -3   2   3       35.04       32.77      1.41 o
  -2   2   3      494.80      465.79      4.39 o
  -1   2   3     1181.16     1158.21      8.20 o
   0   2   3     3918.65     3798.33     24.65 o
   1   2   3     2424.95     2263.66     17.95 o
   2   2   3     1141.85     1133.56      9.52 o
   3   2   3       32.81       25.76      1.91 o
   4   2   3       17.12       25.91      2.49 o
   5   2   3      403.10      412.97      7.38 o
   6   2   3      126.47      132.85      6.09 o
   7   2   3      141.35      138.40      5.09 o
   8   2   3        0.03        2.24      2.87 o
   9   2   3       57.18       64.38      5.05 o
  10   2   3       95.35       81.13      7.45 o
  11   2   3        1.54       -5.80      5.80 o
  12   2   3        1.59        9.73      8.06 o
  13   2   3       20.71       25.96     17.08 o
 -13   3   3       27.88       43.89     14.85 o
 -12   3   3       28.95       24.94      7.86 o
 -11   3   3       99.19      112.51     10.19 o
 -10   3   3       19.62       14.03      4.82 o
  -9   3   3      448.85      439.57     12.73 o
  -8   3   3      108.47      113.55      5.76 o
  -7   3   3      500.41      472.87     11.70 o
  -6   3   3       65.94       71.13      4.03 o
  -5   3   3      109.87      149.47      3.82 o
  -4   3   3     4289.98     4341.12     33.11 o
  -3   3   3      169.72      142.04      2.79 o
  -2   3   3     1271.91     1198.78      9.11 o
  -1   3   3    19928.90    19828.09    123.07 o
   0   3   3    12926.76    13161.95     85.13 o
   1   3   3     2011.06     1894.23     13.60 o
   2   3   3      612.35      571.18      5.55 o
   3   3   3      386.77      325.93      5.66 o
   4   3   3       84.09       77.30      2.97 o
   5   3   3     1216.35     1280.55     13.59 o
   6   3   3      344.51      318.98      6.63 o
   7   3   3        1.56        0.74      2.15 o
   8   3   3       39.13       46.22      3.98 o
   9   3   3      114.48      106.97      6.07 o
  10   3   3        1.46       -6.15      7.76 o
  11   3   3       27.91       37.60      9.76 o
  12   3   3       20.51       27.51      8.58 o
 -13   4   3       57.99       59.88      9.41 o
 -12   4   3        2.86        5.16      7.04 o
 -11   4   3        4.93        3.52     11.99 o
 -10   4   3      464.31      451.60     16.10 o
  -9   4   3      651.88      699.11     16.14 o
  -8   4   3      767.96      791.62     16.28 o
  -7   4   3        6.38        7.22      2.30 o
  -6   4   3      410.56      439.62      6.37 o
  -5   4   3     1555.29     1630.30     14.81 o
  -4   4   3      139.28      149.99      3.13 o
  -3   4   3     1883.60     1872.72     14.81 o
  -2   4   3     1945.89     1915.97     14.25 o
  -1   4   3     2519.79     2577.69     19.35 o
   0   4   3        3.26        3.17      0.71 o
   1   4   3     1235.84     1285.05      9.80 o
   2   4   3        2.54        2.91      1.12 o
   3   4   3        4.04        3.29      1.90 o
   4   4   3      599.11      628.57      9.35 o
   5   4   3      202.40      208.03      5.51 o
   6   4   3       16.13       20.37      2.60 o
   7   4   3      115.69      105.45      6.41 o
   8   4   3       28.40       32.84      3.88 o
   9   4   3       14.89        8.41      4.02 o
  10   4   3        2.03        2.06      4.06 o
  11   4   3        8.89        6.83      5.97 o
  12   4   3       10.70       15.28      7.36 o
 -13   5   3        1.60       16.39     14.53 o
 -12   5   3       41.69       48.84      8.14 o
 -11   5   3       59.06       66.62      7.84 o
 -10   5   3       20.66       23.56      6.18 o
  -9   5   3        7.03        9.39      4.80 o
  -8   5   3       32.88       43.49      3.87 o
  -7   5   3        8.68       13.41      2.91 o
  -6   5   3        5.75        4.87      2.67 o
  -5   5   3        7.83        7.25      1.60 o
  -4   5   3       46.97       39.25      1.87 o
  -3   5   3        6.15        8.37      1.38 o
  -2   5   3       82.47       77.75      2.10 o
  -1   5   3        5.99        5.49      0.90 o
   0   5   3     2432.28     2432.67     21.74 o
   1   5   3       18.71       13.48      1.33 o
   2   5   3      104.25      115.02      4.10 o
   3   5   3       52.11       43.84      2.35 o
   4   5   3      348.51      394.00      6.59 o
   5   5   3       82.44       95.87      3.69 o
   6   5   3      224.56      239.33      6.41 o
   7   5   3      132.25      123.25      4.90 o
   8   5   3        6.61        6.83      5.11 o
   9   5   3       14.26       12.87      4.23 o
  10   5   3        1.66        5.72      4.21 o
  11   5   3       13.13       18.05      6.25 o
  12   5   3        0.40        2.71      7.71 o
 -12   6   3        8.89       11.52      7.87 o
 -11   6   3       41.62       42.82      7.16 o
 -10   6   3       20.70       25.41      5.98 o
  -9   6   3       29.51       18.98      5.58 o
  -8   6   3      212.61      195.73      9.88 o
  -7   6   3       59.44       71.51      3.93 o
  -6   6   3        7.79        7.82      2.03 o
  -5   6   3       11.19        9.44      2.08 o
  -4   6   3      212.94      216.24      4.57 o
  -3   6   3        7.32        2.63      1.49 o
  -2   6   3        0.96        3.39      1.05 o
  -1   6   3      193.96      188.28      3.00 o
   0   6   3      314.13      352.56      6.38 o
   1   6   3      158.78      188.39      8.57 o
   2   6   3      223.15      246.18      3.76 o
   3   6   3      365.56      376.56      6.98 o
   4   6   3      157.58      180.84      5.58 o
   5   6   3      799.50      804.82     10.15 o
   6   6   3       44.06       42.82      3.32 o
   7   6   3      103.26      101.70      5.74 o
   8   6   3        0.00        1.96      3.58 o
   9   6   3       16.78       20.08      4.60 o
  10   6   3        1.36        1.81      5.37 o
  11   6   3       20.36       33.92      8.46 o
 -12   7   3      100.42      141.07     16.40 o
 -11   7   3        2.87       -3.47      6.58 o
 -10   7   3       45.62       42.73      8.06 o
  -9   7   3        0.23        0.25      4.25 o
  -8   7   3        7.11        9.30      3.80 o
  -7   7   3      147.50      150.18      6.53 o
  -6   7   3       31.01       29.89      3.32 o
  -5   7   3        0.02        5.10      2.03 o
  -4   7   3      461.33      425.68      6.50 o
  -3   7   3      105.88      108.34      4.82 o
  -2   7   3       64.99       54.15      2.02 o
  -1   7   3      573.19      591.42     10.03 o
   0   7   3      735.53      778.94     15.17 o
   1   7   3        0.04        1.00      3.75 o
   2   7   3        1.70        0.69      1.59 o
   3   7   3      260.61      261.08      5.68 o
   4   7   3       23.91       28.94      2.88 o
   5   7   3        3.72        2.94      1.97 o
   6   7   3       29.04       19.48      3.22 o
   7   7   3       57.12       44.56      4.71 o
   8   7   3        0.97        0.45      3.90 o
   9   7   3        1.96        7.38      4.73 o
  10   7   3        8.75       14.32      5.39 o
  11   7   3        1.01        7.37      7.09 o
 -11   8   3       24.02       28.11      8.24 o
 -10   8   3        8.68        5.51      6.35 o
  -9   8   3       12.28        9.22      5.05 o
  -8   8   3        1.12       -0.19      3.96 o
  -7   8   3       61.33       56.32      5.60 o
  -6   8   3      262.43      252.04      7.91 o
  -5   8   3        0.16        3.53      2.43 o
  -4   8   3        0.07       -0.70      1.90 o
  -3   8   3      313.80      317.38      9.19 o
  -2   8   3      201.50      198.88     11.03 o
  -1   8   3        0.76       -3.46      3.46 o
   0   8   3        0.86        3.38      3.03 o
   1   8   3      216.56      216.48     13.10 o
   2   8   3      437.08      461.07     13.62 o
   3   8   3       93.62       91.70      4.26 o
   4   8   3      596.54      599.90      9.99 o
   5   8   3      103.56      109.31      4.17 o
   6   8   3      144.83      146.14      7.17 o
   7   8   3      128.12      134.11      7.51 o
   8   8   3       45.25       47.22      6.06 o
   9   8   3       17.59        9.33      5.17 o
  10   8   3        4.01        8.14      5.41 o
 -10   9   3        4.00        1.55      6.44 o
  -9   9   3        5.88       10.50      5.92 o
  -8   9   3       36.59       42.96      5.83 o
  -7   9   3       75.91       71.08      6.12 o
  -6   9   3        5.14        8.68      3.64 o
  -5   9   3      558.60      541.77     10.57 o
  -4   9   3      312.26      314.61      7.45 o
  -3   9   3       24.53       36.00      8.35 o
  -2   9   3      111.03       85.08      8.90 o
  -1   9   3        1.71        0.78      4.97 o
   0   9   3        0.20       -1.62      3.88 o
   1   9   3       77.27       61.42     11.43 o
   2   9   3        0.08        2.81      7.35 o
   3   9   3      121.64      156.70     15.66 o
   4   9   3        0.00       -2.23      2.23 o
   5   9   3        0.87        2.22      2.82 o
   6   9   3       89.33       92.92      6.86 o
   7   9   3       46.62       40.46      5.52 o
   8   9   3       59.75       62.59      6.50 o
   9   9   3       21.20       21.63      5.50 o
  10   9   3        5.58        4.72     10.84 o
  -9  10   3       13.59       22.14      6.29 o
  -8  10   3        6.44        6.65      5.96 o
  -7  10   3       10.48       -0.28      4.04 o
  -6  10   3      101.26      103.60      5.80 o
  -5  10   3       16.08       10.16      3.81 o
  -4  10   3      160.87      186.08     18.68 o
  -3  10   3      337.34      340.29     16.14 o
  -2  10   3       35.48       42.39     10.19 o
  -1  10   3        4.48        4.38      8.59 o
   0  10   3       60.61       66.58     12.65 o
   1  10   3      122.70      128.98     16.00 o
   2  10   3        1.85        0.00      7.95 o
   3  10   3       20.25        4.98      9.26 o
   4  10   3       24.68       23.74     10.94 o
   5  10   3       49.29       46.15      4.00 o
   6  10   3        8.69       10.92      4.42 o
   7  10   3        0.50       -4.40      4.40 o
   8  10   3      209.00      224.58     11.03 o
   9  10   3       34.40       44.66      8.92 o
  -8  11   3        2.93        6.15      5.56 o
  -7  11   3       32.13       24.96      9.49 o
  -6  11   3       97.68       82.16      7.18 o
  -5  11   3      102.65      110.71     35.42 o
  -4  11   3      337.95      308.26     16.28 o
  -3  11   3      143.31      139.20     12.66 o
  -2  11   3        3.81       -0.22      6.52 o
  -1  11   3       28.81       37.96     11.05 o
   0  11   3       46.60       42.68     11.87 o
   1  11   3       56.91       53.37     13.76 o
   2  11   3       12.78       21.55     10.66 o
   3  11   3        1.51        0.52      9.70 o
   4  11   3       18.44       24.93     11.82 o
   5  11   3       39.66       51.12     13.45 o
   6  11   3        0.66       -3.94      4.74 o
   7  11   3        6.57       13.94      4.76 o
  -7  12   3        2.42       -1.47      5.50 o
  -6  12   3       10.18       11.19     15.15 o
  -5  12   3       13.51        1.71      7.44 o
  -4  12   3       10.77       13.52      8.07 o
  -3  12   3       52.28       53.65     10.25 o
  -2  12   3       46.09       45.45     12.70 o
  -1  12   3       13.85       11.43      9.24 o
   0  12   3        9.96       10.89      9.73 o
   1  12   3        5.51       -8.05      8.62 o
   2  12   3        8.87        2.14     10.94 o
   3  12   3        0.20        7.59     10.53 o
   4  12   3       33.81       13.14     11.74 o
   5  12   3       61.76       42.68     14.27 o
   6  12   3       46.21       26.71     13.06 o
  -5  13   3        0.48      -11.20     11.20 o
  -4  13   3        8.83       -2.04     10.30 o
  -3  13   3        1.14       -1.32      9.16 o
  -2  13   3       29.48       32.83     12.34 o
  -1  13   3        5.39       -2.50      9.21 o
   0  13   3        0.08       18.12     10.35 o
   1  13   3        1.84       -0.18     10.48 o
   2  13   3       57.23       72.85     17.19 o
   3  13   3       15.73       17.16     13.11 o
   4  13   3      129.97      136.80     21.11 o
 -13   0   4        3.40       11.79     14.56 o
 -12   0   4        2.82        4.17      7.48 o
 -11   0   4       30.54       15.95     18.17 o
 -10   0   4      476.81      461.67     24.70 o
  -9   0   4     1501.52     1432.41     44.90 o
  -8   0   4        0.93        4.36      3.99 o
  -7   0   4      138.08      103.39      6.59 o
  -6   0   4     3869.08     4086.21     57.12 o
  -5   0   4     1216.05     1437.61     28.32 o
  -4   0   4     3708.59     3717.09     43.65 o
  -3   0   4     6517.95     6401.79     63.53 o
  -2   0   4     1937.63     1913.69     19.11 o
  -1   0   4       31.01       45.77      2.02 o
   0   0   4     1057.13      935.16     12.43 o
   1   0   4      613.92      569.85      8.93 o
   2   0   4      804.73      782.82     11.67 o
   3   0   4     2399.80     2492.40     33.19 o
   4   0   4     1846.84     1824.70     28.22 o
   5   0   4      314.34      326.12     14.98 o
   6   0   4        0.11       -0.86      3.70 o
   7   0   4       87.64       81.97      8.26 o
   8   0   4      386.15      356.85     27.79 o
   9   0   4      270.66      280.84     15.64 o
  10   0   4       45.33       53.20      9.92 o
  11   0   4        7.54        2.70      8.08 o
  12   0   4        9.30       13.33     10.52 o
 -13   1   4        1.49       -7.46      7.46 o
 -12   1   4        3.69       -3.78      6.28 o
 -11   1   4       25.58       24.85      5.94 o
 -10   1   4       12.83        3.53      4.75 o
  -9   1   4       99.67       94.64      6.37 o
  -8   1   4      258.36      267.20      8.23 o
  -7   1   4       73.74      104.71      5.07 o
  -6   1   4      631.97      751.85     12.56 o
  -5   1   4      527.63      592.26      7.79 o
  -4   1   4       74.52       78.80      2.60 o
  -3   1   4      768.65      753.67      7.37 o
  -2   1   4        0.12        0.86      1.14 o
  -1   1   4      942.70      877.42      7.57 o
   0   1   4    12799.83    11990.32     82.63 o
   1   1   4      553.07      560.61      5.75 o
   2   1   4      262.57      257.86      3.73 o
   3   1   4       51.17       56.70      2.34 o
   4   1   4     4512.18     4750.60     49.15 o
   5   1   4      339.06      412.26     11.79 o
   6   1   4       10.48        8.29      2.95 o
   7   1   4        4.60        6.07      3.23 o
   8   1   4       89.12       90.67      6.60 o
   9   1   4      174.84      156.01      6.84 o
  10   1   4       20.97       32.75      6.46 o
  11   1   4        0.86       -0.48      5.58 o
  12   1   4        9.08       20.36      8.49 o
 -13   2   4       84.49       79.99     10.99 o
 -12   2   4        1.50        1.02      6.64 o
 -11   2   4       45.83       46.68     13.17 o
 -10   2   4       13.86       13.69      5.24 o
  -9   2   4       27.24       24.01      4.95 o
  -8   2   4        2.32        0.52      2.60 o
  -7   2   4        2.72       -2.31      2.33 o
  -6   2   4      117.20      133.06      3.36 o
  -5   2   4     1864.87     1931.94     17.32 o
  -4   2   4      139.91      151.52      3.36 o
  -3   2   4     6241.56     6292.82     48.97 o
  -2   2   4     2939.73     2830.43     20.05 o
  -1   2   4     4935.48     4545.99     29.67 o
   0   2   4    22554.33    21152.24    153.01 o
   1   2   4      649.31      616.79      6.63 o
   2   2   4      446.24      438.44      5.40 o
   3   2   4      297.25      330.83      5.07 o
   4   2   4      224.47      214.92      5.26 o
   5   2   4      111.12      117.95      4.80 o
   6   2   4      195.66      196.36      6.67 o
   7   2   4       66.07       66.87      4.38 o
   8   2   4       30.77       25.90      3.78 o
   9   2   4      176.96      170.21      7.13 o
  10   2   4        0.02       -3.51      3.51 o
  11   2   4        4.42        6.89      6.98 o
  12   2   4        3.32       -2.19      7.47 o
 -13   3   4       22.97       25.78      8.89 o
 -12   3   4        0.01       -1.45      6.78 o
 -11   3   4       65.04       65.33      8.57 o
 -10   3   4       17.29       21.12      6.37 o
  -9   3   4      645.11      632.74     20.81 o
  -8   3   4       80.87       77.12      5.00 o
  -7   3   4        0.02       -2.31      2.31 o
  -6   3   4      123.91      140.32      4.32 o
  -5   3   4      443.18      444.89      7.30 o
  -4   3   4     1611.23     1656.74     15.00 o
  -3   3   4       31.13       34.12      1.69 o
  -2   3   4     1441.39     1575.33     11.57 o
  -1   3   4     3079.36     3014.11     19.48 o
   0   3   4      944.14      939.36      7.88 o
   1   3   4     1316.33     1329.31     10.84 o
   2   3   4      152.10      158.30      3.81 o
   3   3   4       47.20       37.60      1.87 o
   4   3   4       37.60       50.92      4.10 o
   5   3   4       46.53       46.55      2.91 o
   6   3   4      220.23      214.11      5.64 o
   7   3   4      115.65      114.30      4.71 o
   8   3   4       10.96       14.34      3.36 o
   9   3   4      103.10       92.50      5.60 o
  10   3   4      189.36      174.50      8.03 o
  11   3   4        7.80        1.92     10.14 o
  12   3   4       10.61       13.35      8.63 o
 -13   4   4       91.93      100.73     11.62 o
 -12   4   4        8.13       12.71      7.43 o
 -11   4   4      346.45      353.28     15.56 o
 -10   4   4       76.15       98.77      9.07 o
  -9   4   4        5.27        7.91      4.32 o
  -8   4   4      531.83      516.29     12.80 o
  -7   4   4      295.68      279.06      8.01 o
  -6   4   4      569.83      569.64      9.93 o
  -5   4   4       44.38       42.63      2.65 o
  -4   4   4      361.53      393.18      5.62 o
  -3   4   4      804.60      894.02      9.42 o
  -2   4   4      233.91      257.37      3.52 o
  -1   4   4      567.23      571.19      5.55 o
   0   4   4     6722.77     6897.47     48.00 o
   1   4   4     1163.19     1190.76     10.14 o
   2   4   4       42.59       40.52      2.00 o
   3   4   4      669.05      726.17      8.67 o
   4   4   4       26.08       17.07      2.07 o
   5   4   4       19.23       14.24      2.06 o
   6   4   4      416.85      416.48      7.88 o
   7   4   4       16.58       18.40      2.90 o
   8   4   4       50.44       63.69      7.66 o
   9   4   4       43.43       33.39      4.82 o
  10   4   4       91.53       99.19      6.54 o
  11   4   4        1.04       -0.73      5.96 o
  12   4   4        0.94       -4.07      7.88 o
 -13   5   4       15.04       27.61     15.07 o
 -12   5   4        1.45       -5.78      5.78 o
 -11   5   4       76.24       71.41     11.98 o
 -10   5   4      525.47      484.44     15.19 o
  -9   5   4      206.91      217.74      9.99 o
  -8   5   4       20.52       23.38      3.56 o
  -7   5   4        0.34       -0.83      1.88 o
  -6   5   4       59.90       66.43      3.09 o
  -5   5   4       90.56       98.10      3.10 o
  -4   5   4       33.54       27.08      1.98 o
  -3   5   4      623.98      646.96      7.48 o
  -2   5   4      555.94      531.92      5.88 o
  -1   5   4     5829.71     6055.23     47.79 o
   0   5   4        0.16       -0.81      0.81 o
   1   5   4       75.51       77.18      2.62 o
   2   5   4       18.86       24.42      1.54 o
   3   5   4       76.07       77.09      2.73 o
   4   5   4      262.65      287.25      5.73 o
   5   5   4       44.52       46.10      3.17 o
   6   5   4      103.51      113.38      4.42 o
   7   5   4      313.45      323.06      8.32 o
   8   5   4     1163.17     1126.59     18.66 o
   9   5   4      438.91      431.54     11.51 o
  10   5   4      186.02      184.83     10.16 o
  11   5   4        6.71        1.48      5.94 o
  12   5   4        5.59      -10.12     12.62 o
 -12   6   4       68.77       74.25     10.33 o
 -11   6   4       34.84       24.57     11.51 o
 -10   6   4       90.39       87.05      7.86 o
  -9   6   4       29.67       44.74      6.27 o
  -8   6   4      549.49      519.65     13.92 o
  -7   6   4      148.89      151.62      6.27 o
  -6   6   4       65.10       67.00      3.43 o
  -5   6   4       15.34       12.70      2.35 o
  -4   6   4      235.11      245.30      5.26 o
  -3   6   4       18.31       14.71      1.66 o
  -2   6   4       31.21       40.04      2.01 o
  -1   6   4     2160.49     2257.35     21.94 o
   0   6   4      412.68      386.60      6.13 o
   1   6   4       55.14       58.02      2.53 o
   2   6   4      282.78      284.92      5.51 o
   3   6   4      177.49      208.67      4.62 o
   4   6   4       81.37       84.28      3.48 o
   5   6   4        0.12        2.37      1.96 o
   6   6   4      439.17      468.84      9.84 o
   7   6   4      132.99      141.31      6.52 o
   8   6   4       14.55       20.12      4.35 o
   9   6   4       29.62       24.15      4.83 o
  10   6   4        6.85        1.39      7.72 o
  11   6   4       83.08       96.24     10.41 o
 -12   7   4       21.05       23.56     11.22 o
 -11   7   4      130.84      142.56     11.93 o
 -10   7   4       99.71       97.51     10.51 o
  -9   7   4        0.37        6.68      6.30 o
  -8   7   4        3.82        2.15      4.29 o
  -7   7   4      334.59      351.60      9.90 o
  -6   7   4        0.01       -2.31      3.06 o
  -5   7   4      102.42      108.75      3.82 o
  -4   7   4       11.14       11.88      1.99 o
  -3   7   4      313.29      331.37      5.88 o
  -2   7   4       20.40       21.17      2.31 o
  -1   7   4        0.89       -0.07      1.41 o
   0   7   4        4.34        1.24      2.08 o
   1   7   4       39.34       38.92      3.43 o
   2   7   4       87.41       89.42      2.82 o
   3   7   4      162.70      172.19      3.85 o
   4   7   4      145.64      127.61      4.31 o
   5   7   4        9.41       10.76      2.40 o
   6   7   4       31.30       21.71      3.45 o
   7   7   4       34.61       27.94      4.52 o
   8   7   4      286.11      272.24      9.33 o
   9   7   4        0.03        0.90      4.58 o
  10   7   4        0.02        4.97      5.00 o
  11   7   4       58.02       70.10     12.29 o
 -11   8   4       23.62       27.21      8.11 o
 -10   8   4       23.66       20.83      7.18 o
  -9   8   4        0.23       -5.22      5.22 o
  -8   8   4      187.14      154.23     10.04 o
  -7   8   4        6.40        8.74      4.01 o
  -6   8   4       19.78       16.73      3.78 o
  -5   8   4        5.09        8.90      2.69 o
  -4   8   4      319.44      348.36      6.60 o
  -3   8   4       10.09        6.45      1.95 o
  -2   8   4       33.22       31.99      2.04 o
  -1   8   4      104.37      106.48      7.23 o
   0   8   4      227.07      253.83     10.01 o
   1   8   4      310.05      301.82     11.18 o
   2   8   4      232.40      250.00     11.07 o
   3   8   4       34.52       32.34      2.71 o
   4   8   4       21.05       21.45      2.45 o
   5   8   4       60.86       73.17      4.33 o
   6   8   4       18.53       14.13      4.44 o
   7   8   4       46.08       45.43      5.54 o
   8   8   4        5.91       13.56      5.00 o
   9   8   4       29.68       29.05      5.65 o
  10   8   4        0.59        2.26      5.75 o
 -10   9   4        7.94       15.84      7.19 o
  -9   9   4       27.74       29.45      7.11 o
  -8   9   4       20.82       19.14      8.80 o
  -7   9   4       24.50       16.36      6.59 o
  -6   9   4       29.54       34.55      4.26 o
  -5   9   4       31.84       37.26      4.19 o
  -4   9   4      747.85      757.83     24.07 o
  -3   9   4       29.07       36.82      2.65 o
  -2   9   4       72.49       70.89     11.92 o
  -1   9   4        0.46       -5.83      5.83 o
   0   9   4       77.88       71.74      6.32 o
   1   9   4      155.41      169.29     15.95 o
   2   9   4       90.01       76.93     12.31 o
   3   9   4      185.73      180.93     16.83 o
   4   9   4      139.85      143.23      6.06 o
   5   9   4        8.35        4.38      3.12 o
   6   9   4        2.22       -3.50      5.92 o
   7   9   4       53.19       60.98     10.81 o
   8   9   4        2.08        4.86      5.22 o
   9   9   4       37.61       39.60      6.59 o
  -9  10   4       15.66       22.69      6.33 o
  -8  10   4        3.57       -2.62      5.10 o
  -7  10   4        5.70        3.39      4.02 o
  -6  10   4        1.30        7.79      3.82 o
  -5  10   4       23.94       23.11      3.42 o
  -4  10   4       12.14       15.51      4.17 o
  -3  10   4      150.72      152.05     16.77 o
  -2  10   4      174.21      216.86     18.63 o
  -1  10   4       31.90       44.49     11.17 o
   0  10   4        7.49       -1.86      6.45 o
   1  10   4        0.03       -6.45      6.45 o
   2  10   4       30.13       32.10     11.12 o
   3  10   4      228.61      234.51     20.23 o
   4  10   4      195.83      181.73     18.66 o
   5  10   4       14.52       13.03      3.32 o
   6  10   4        6.33        1.55      6.18 o
   7  10   4        1.76        9.96      5.02 o
   8  10   4        2.57        0.86      5.14 o
  -8  11   4       38.20       53.80      7.11 o
  -7  11   4       20.39       27.68      4.81 o
  -6  11   4       64.52       58.72      6.47 o
  -5  11   4      115.14       99.01      7.11 o
  -4  11   4      228.03      286.77     22.94 o
  -3  11   4        2.16        4.88      8.85 o
  -2  11   4       22.49       24.28     10.94 o
  -1  11   4       98.79      101.14     15.66 o
   0  11   4       32.26       35.43     10.89 o
   1  11   4      191.66      159.56     18.74 o
   2  11   4       28.78       14.12     10.56 o
   3  11   4        5.93        1.83      9.34 o
   4  11   4       27.55       41.14     12.98 o
   5  11   4        0.18        6.58     10.71 o
   6  11   4      125.11      133.53      9.75 o
   7  11   4       46.60       55.61     10.62 o
  -7  12   4        2.12        2.53      6.30 o
  -6  12   4       27.17       12.34     12.39 o
  -5  12   4        0.62       22.22     12.18 o
  -4  12   4        0.70        2.63      9.45 o
  -3  12   4        1.07       -8.83      8.83 o
  -2  12   4        3.58       10.56     10.25 o
  -1  12   4       29.84       36.98     12.34 o
   0  12   4        3.90       -3.92      8.75 o
   1  12   4       12.58        3.33      9.94 o
   2  12   4       60.21       60.67     15.12 o
   3  12   4       17.44       30.99     12.36 o
   4  12   4        4.44       13.47     12.75 o
   5  12   4       41.06       31.02     12.98 o
   6  12   4       12.35       24.54     13.01 o
  -4  13   4        0.14       -6.84     10.97 o
  -3  13   4       17.87        6.35     10.37 o
  -2  13   4       38.64       46.01     14.76 o
  -1  13   4       22.21       26.12     12.67 o
   0  13   4        1.04        6.48      9.96 o
   1  13   4        0.36      -10.14     10.14 o
   2  13   4        8.82       -0.28     11.48 o
   3  13   4        3.67       -4.93     10.89 o
 -13   1   5       12.57        5.66      7.73 o
 -12   1   5       28.18       20.21      7.36 o
 -11   1   5       83.74       76.01      7.47 o
 -10   1   5      448.58      434.55     13.57 o
  -9   1   5      144.00      151.42      7.39 o
  -8   1   5       44.85       47.41      4.46 o
  -7   1   5       65.72       69.21      4.42 o
  -6   1   5       11.48       10.25      1.69 o
  -5   1   5     1759.04     1852.09     16.77 o
  -4   1   5      127.03      121.35      4.31 o
  -3   1   5     3106.44     2959.03     22.38 o
  -2   1   5       15.80       12.92      1.20 o
  -1   1   5      221.83      243.29      3.62 o
   0   1   5     2984.75     2944.24     22.91 o
   1   1   5      153.65      156.54      3.24 o
   2   1   5     1418.60     1404.53     14.41 o
   3   1   5      602.31      652.51      9.18 o
   4   1   5     2308.66     2460.88     28.11 o
   5   1   5      323.06      336.86      7.96 o
   6   1   5       51.39       43.09      4.47 o
   7   1   5        0.52       -4.73      4.73 o
   8   1   5       22.53       20.80      4.96 o
   9   1   5       11.89       12.67      5.13 o
  10   1   5       58.74       62.80      5.68 o
  11   1   5        1.96       -6.62      6.62 o
  12   1   5        2.03       -7.43      7.43 o
 -13   2   5        9.81        6.80     10.03 o
 -12   2   5      127.70      145.83     11.72 o
 -11   2   5      149.48      131.59     10.47 o
 -10   2   5        0.01       -3.94      3.94 o
  -9   2   5      163.54      161.54      8.37 o
  -8   2   5       62.60       60.25      4.65 o
  -7   2   5      407.23      429.56      7.76 o
  -6   2   5      345.23      360.58      6.59 o
  -5   2   5      191.99      176.06      4.20 o
  -4   2   5     1727.39     1625.43     15.18 o
  -3   2   5      125.42      122.08      3.09 o
  -2   2   5      852.15      871.19      7.84 o
  -1   2   5      199.91      209.46      3.44 o
   0   2   5      196.88      154.21      2.95 o
   1   2   5      609.52      595.50      6.05 o
   2   2   5       19.53       39.71      2.03 o
   3   2   5     1444.26     1572.11     16.12 o
   4   2   5     3086.95     3255.64     30.34 o
   5   2   5      425.31      440.37      9.17 o
   6   2   5        0.06       -2.38      2.45 o
   7   2   5       86.73       93.66      6.24 o
   8   2   5      266.58      254.60      8.38 o
   9   2   5      113.45      115.48      6.40 o
  10   2   5        7.52        9.02      4.11 o
  11   2   5       41.25       32.06      9.43 o
  12   2   5       13.20       12.41      8.39 o
 -13   3   5        4.54        5.10     12.69 o
 -12   3   5       19.80        5.83      7.12 o
 -11   3   5        3.38       11.31      6.32 o
 -10   3   5      468.39      489.52     16.83 o
  -9   3   5      762.77      737.70     17.48 o
  -8   3   5      118.58      125.69      5.95 o
  -7   3   5      173.30      179.56      5.03 o
  -6   3   5     1385.54     1478.18     17.33 o
  -5   3   5      250.32      258.18      5.54 o
  -4   3   5      768.60      756.87      8.40 o
  -3   3   5     1695.51     1705.42     15.78 o
  -2   3   5     3830.87     3824.84     27.97 o
  -1   3   5     2320.03     2371.30     16.63 o
   0   3   5     1810.08     1951.24     14.51 o
   1   3   5        2.31        2.00      0.96 o
   2   3   5        3.31        6.19      1.17 o
   3   3   5      454.98      440.43      5.89 o
   4   3   5      345.22      353.71      5.54 o
   5   3   5        4.00        5.90      2.18 o
   6   3   5       95.12      105.22      4.28 o
   7   3   5      120.36      111.28      5.97 o
   8   3   5      410.67      404.10      9.64 o
   9   3   5       34.03       30.90      4.38 o
  10   3   5       35.43       29.61      5.06 o
  11   3   5        3.54       -5.78      5.78 o
  12   3   5        2.66        4.26      8.30 o
 -13   4   5        8.01       -5.11      7.66 o
 -12   4   5        2.23        9.24      7.13 o
 -11   4   5       56.73       80.05     11.51 o
 -10   4   5      120.79      111.53      9.38 o
  -9   4   5      528.49      557.74     21.98 o
  -8   4   5      124.86      120.18      6.70 o
  -7   4   5      264.96      255.78      6.03 o
  -6   4   5       23.54       18.44      2.21 o
  -5   4   5     1628.94     1643.93     16.22 o
  -4   4   5      689.51      669.60      7.77 o
  -3   4   5      269.45      264.72      5.40 o
  -2   4   5       54.25       50.21      1.92 o
  -1   4   5     2591.70     2809.34     20.35 o
   0   4   5     5105.33     5379.33     40.27 o
   1   4   5       67.85       64.04      2.16 o
   2   4   5      340.58      332.42      4.82 o
   3   4   5      128.60      114.09      3.20 o
   4   4   5      158.78      177.60      4.35 o
   5   4   5      166.68      181.84      5.56 o
   6   4   5      116.47      118.78      4.61 o
   7   4   5      306.27      300.20      7.36 o
   8   4   5      365.79      369.42      9.31 o
   9   4   5      111.39      107.38      9.43 o
  10   4   5        2.31       -3.17      4.00 o
  11   4   5       20.45       24.79      6.81 o
  12   4   5       14.49       12.42      9.97 o
 -12   5   5        1.37       -5.44      7.29 o
 -11   5   5        4.24       -1.82      5.40 o
 -10   5   5      237.68      231.19     11.09 o
  -9   5   5       21.92       12.94      5.29 o
  -8   5   5        2.46        1.82      3.47 o
  -7   5   5        0.06       -1.85      1.85 o
  -6   5   5        2.42        2.50      1.79 o
  -5   5   5        5.64        6.68      1.72 o
  -4   5   5       99.92       84.63      2.94 o
  -3   5   5      362.20      370.69      8.01 o
  -2   5   5       33.95       35.09      1.71 o
  -1   5   5        0.52        1.30      1.17 o
   0   5   5      721.79      660.87      6.94 o
   1   5   5     1291.30     1297.69     10.71 o
   2   5   5       17.92       12.64      1.52 o
   3   5   5       23.44       17.32      2.03 o
   4   5   5       36.83       36.82      3.20 o
   5   5   5       14.45       17.20      2.48 o
   6   5   5       21.34       23.40      2.97 o
   7   5   5      467.22      489.32     10.31 o
   8   5   5       15.43       31.44      4.70 o
   9   5   5       11.62        9.49      4.45 o
  10   5   5        0.01        0.22      4.15 o
  11   5   5        3.97        2.75      5.94 o
 -12   6   5        1.64        7.20      7.37 o
 -11   6   5       84.07       79.37     10.01 o
 -10   6   5        0.01       -0.08      5.16 o
  -9   6   5      103.36       97.18     10.11 o
  -8   6   5        0.22       -2.71      2.71 o
  -7   6   5       49.65       34.30      3.46 o
  -6   6   5       11.68       14.31      2.30 o
  -5   6   5      561.39      562.85     11.04 o
  -4   6   5      365.47      386.85      5.96 o
  -3   6   5      460.84      440.72      6.77 o
  -2   6   5     1247.59     1250.01     12.60 o
  -1   6   5     1822.59     1756.95     18.18 o
   0   6   5      220.45      217.13      3.57 o
   1   6   5       73.82       72.72      2.25 o
   2   6   5       54.76       52.91      2.03 o
   3   6   5      336.81      330.87      5.64 o
   4   6   5        1.34       -1.83      1.83 o
   5   6   5      146.74      146.46      4.87 o
   6   6   5      435.48      449.30     10.51 o
   7   6   5       26.07       19.95      4.51 o
   8   6   5       13.86       18.87      4.54 o
   9   6   5        9.72       11.31      4.52 o
  10   6   5        7.24        6.83      4.91 o
  11   6   5        6.86       14.43      7.38 o
 -12   7   5       19.80       39.41     15.12 o
 -11   7   5       61.97       52.89      9.64 o
 -10   7   5       80.19       74.78     12.48 o
  -9   7   5      113.72      102.21      9.46 o
  -8   7   5      118.17      113.15      6.25 o
  -7   7   5      241.51      213.80      7.78 o
  -6   7   5      575.20      579.37     11.50 o
  -5   7   5      148.42      157.29      4.83 o
  -4   7   5      420.19      428.22      7.19 o
  -3   7   5        1.94       -0.27      2.12 o
  -2   7   5       17.03       12.42      1.67 o
  -1   7   5       76.56       72.92      2.99 o
   0   7   5        0.42       -1.18      1.22 o
   1   7   5       47.63       43.47      1.74 o
   2   7   5       22.14       19.10      1.88 o
   3   7   5      196.81      202.83      6.07 o
   4   7   5       94.23       85.48      3.80 o
   5   7   5        0.97       10.09      2.89 o
   6   7   5       61.97       65.13      5.04 o
   7   7   5       42.77       41.05      4.89 o
   8   7   5       53.01       58.91      5.78 o
   9   7   5        5.11       11.24      5.65 o
  10   7   5        5.62        4.51      5.40 o
 -11   8   5       50.93       48.59      9.04 o
 -10   8   5       52.41       62.74      8.89 o
  -9   8   5        7.18        2.91      5.38 o
  -8   8   5       57.75       60.74      6.43 o
  -7   8   5        9.87       23.54      4.57 o
  -6   8   5     1053.28     1057.60     21.32 o
  -5   8   5       85.64       84.31      5.57 o
  -4   8   5       74.87       81.46      3.88 o
  -3   8   5        4.69        0.48      2.02 o
  -2   8   5       23.41       17.76      2.38 o
  -1   8   5        3.53        5.05      2.63 o
   0   8   5       69.53       80.54      6.68 o
   1   8   5        1.82        2.20      2.97 o
   2   8   5       98.33       90.46      3.34 o
   3   8   5       77.46       87.21      3.38 o
   4   8   5      210.06      212.16      5.55 o
   5   8   5        7.12       11.88      3.17 o
   6   8   5       32.87       24.04      7.55 o
   7   8   5        4.40        5.01      5.12 o
   8   8   5        3.19       -0.44      4.35 o
   9   8   5        1.06        3.54      7.72 o
  10   8   5        0.73        1.36      5.57 o
 -10   9   5       13.87        7.62     10.54 o
  -9   9   5        0.39        1.64      5.74 o
  -8   9   5       27.99       23.17      5.39 o
  -7   9   5       46.74       45.40      5.39 o
  -6   9   5       19.63       29.28      4.61 o
  -5   9   5      278.12      284.62      9.27 o
  -4   9   5       92.81       93.68      5.55 o
  -3   9   5        2.58        2.71      3.46 o
  -2   9   5       12.53        6.58      7.82 o
  -1   9   5      262.60      246.97     11.38 o
   0   9   5       40.30       39.04      5.66 o
   1   9   5        3.51       -1.03      6.53 o
   2   9   5        6.04       10.79      8.08 o
   3   9   5      457.77      483.44      8.74 o
   4   9   5      173.85      183.94      6.40 o
   5   9   5      360.84      380.83      9.86 o
   6   9   5       53.21       51.79      6.16 o
   7   9   5        2.55        3.88      6.16 o
   8   9   5       24.47       26.63      6.41 o
   9   9   5        2.07        6.97      5.86 o
  -9  10   5        3.36        5.18      5.83 o
  -8  10   5        0.36       -2.27      5.06 o
  -7  10   5       39.98       28.35      4.95 o
  -6  10   5       11.28        8.19      4.51 o
  -5  10   5      130.38      124.43      5.85 o
  -4  10   5      309.36      335.55      7.58 o
  -3  10   5       36.69       17.11      9.50 o
  -2  10   5      119.98       85.42     13.78 o
  -1  10   5        9.18       10.81      9.55 o
   0  10   5       55.29       40.10     10.86 o
   1  10   5       98.09       71.56     13.29 o
   2  10   5        0.01       -2.58      8.36 o
   3  10   5       52.64       36.70     11.54 o
   4  10   5       73.66       86.75      6.57 o
   5  10   5        4.74       -0.08      4.00 o
   6  10   5       70.59       66.73     11.19 o
   7  10   5        4.60        6.47      5.19 o
   8  10   5       42.05       54.75      9.09 o
  -8  11   5        0.05        0.12      6.54 o
  -7  11   5        2.91        3.70      6.01 o
  -6  11   5        7.91        8.23      3.87 o
  -5  11   5        2.21        2.62      3.10 o
  -4  11   5       10.02        8.03      9.96 o
  -3  11   5       22.10       27.46     10.63 o
  -2  11   5        1.44        1.94      8.52 o
  -1  11   5       79.58       80.36     14.84 o
   0  11   5       48.35       56.18     12.13 o
   1  11   5        2.59       -1.99      9.03 o
   2  11   5       19.45       21.63     11.72 o
   3  11   5       33.43        9.91     10.61 o
   4  11   5       61.97       53.32     13.94 o
   5  11   5       10.64        8.39     11.90 o
   6  11   5        0.27        7.31     10.97 o
   7  11   5       60.51       59.00      8.82 o
  -7  12   5        8.06        3.05      6.66 o
  -6  12   5       22.64        7.66     10.97 o
  -5  12   5      150.98      188.24     20.52 o
  -4  12   5       95.91      100.44     17.19 o
  -3  12   5       40.24       37.27     13.14 o
  -2  12   5       15.60       34.09     12.52 o
  -1  12   5        0.01        6.43     10.35 o
   0  12   5        0.26        2.48      9.16 o
   1  12   5       30.86       36.70     12.75 o
   2  12   5       60.66       53.14     15.07 o
   3  12   5        0.26       -1.06     10.61 o
   4  12   5       42.03       37.70     14.17 o
   5  12   5       18.33       10.12     12.08 o
  -4  13   5        9.37        0.13     11.07 o
  -3  13   5        0.05       -5.50      9.47 o
  -2  13   5        2.50        1.14     11.56 o
  -1  13   5        5.12        7.51     10.50 o
   0  13   5        0.69        1.83     10.43 o
   1  13   5        4.93      -11.12     11.12 o
   2  13   5       13.98       13.01     13.32 o
   3  13   5       41.97       50.12     16.39 o
 -13   0   6      155.94      183.82     23.85 o
 -12   0   6        0.01        2.73      7.25 o
 -11   0   6        0.08        1.20      6.68 o
 -10   0   6        6.65        9.54      6.72 o
  -9   0   6     1440.63     1443.22     35.59 o
  -8   0   6      127.89      151.85     10.40 o
  -7   0   6     1325.42     1367.30     25.59 o
  -6   0   6      709.01      749.33     21.48 o
  -5   0   6     2409.29     2672.89     39.42 o
  -4   0   6      274.54      315.18     10.10 o
  -3   0   6      643.42      574.00      9.76 o
  -2   0   6      144.54      129.29      4.02 o
  -1   0   6     4679.61     4742.77     53.50 o
   0   0   6      187.38      167.09      7.88 o
   1   0   6      624.36      554.23      9.61 o
   2   0   6      178.50      175.23      6.09 o
   3   0   6     2353.50     2485.91     51.34 o
   4   0   6      846.58      861.88     31.42 o
   5   0   6      216.70      203.69     10.21 o
   6   0   6      704.73      696.86     20.81 o
   7   0   6      923.67      871.46     24.94 o
   8   0   6      258.50      269.37     14.81 o
   9   0   6       12.72        5.08      7.16 o
  10   0   6      224.93      177.02     14.30 o
  11   0   6      110.07      119.51     13.95 o
  12   0   6       22.40       53.34     17.45 o
 -13   1   6        7.83       14.13      7.84 o
 -12   1   6       50.45       52.42      8.65 o
 -11   1   6        4.81        2.12      4.67 o
 -10   1   6       64.36       65.97      6.83 o
  -9   1   6        0.07       -1.28      3.98 o
  -8   1   6      232.94      232.61      7.95 o
  -7   1   6      509.64      564.49     13.00 o
  -6   1   6      453.10      475.67      6.53 o
  -5   1   6     2298.15     2340.17     25.02 o
  -4   1   6      255.61      225.07      4.92 o
  -3   1   6        7.01        8.56      1.47 o
  -2   1   6       17.58       14.84      1.30 o
  -1   1   6      810.79      795.98      7.68 o
   0   1   6       53.59       34.24      1.62 o
   1   1   6       45.90       61.24      2.14 o
   2   1   6      309.41      303.74      5.34 o
   3   1   6       43.30       29.09      2.06 o
   4   1   6       54.04       57.29      3.49 o
   5   1   6      597.63      639.14     10.56 o
   6   1   6      455.67      494.48     12.14 o
   7   1   6       58.31       43.36      5.18 o
   8   1   6       26.58       18.86      4.90 o
   9   1   6       32.98       29.57      5.96 o
  10   1   6        5.32        4.42      4.13 o
  11   1   6        0.32       -0.04      6.73 o
  12   1   6       86.19       74.60     13.58 o
 -13   2   6       21.01       28.61     10.96 o
 -12   2   6        2.87        2.16      6.44 o
 -11   2   6       19.92       28.32      7.22 o
 -10   2   6      103.48       90.97      8.39 o
  -9   2   6      248.74      217.27      9.41 o
  -8   2   6      176.58      178.62      6.98 o
  -7   2   6       15.56       21.67      2.23 o
  -6   2   6      203.98      195.53      5.01 o
  -5   2   6      183.55      140.58      3.91 o
  -4   2   6      264.21      294.51      5.32 o
  -3   2   6     1649.06     1675.83     20.14 o
  -2   2   6      285.56      276.01      4.39 o
  -1   2   6       57.57       47.28      2.12 o
   0   2   6       94.45      107.61      2.71 o
   1   2   6     2300.16     2409.83     29.11 o
   2   2   6      548.32      531.95      8.56 o
   3   2   6      739.32      784.85     12.22 o
   4   2   6      258.36      292.45      5.81 o
   5   2   6        3.85        6.79      2.35 o
   6   2   6        1.53        3.02      2.75 o
   7   2   6      119.19      119.46      7.07 o
   8   2   6       44.73       23.87      5.26 o
   9   2   6      284.69      275.16      9.21 o
  10   2   6        9.19       10.64      4.94 o
  11   2   6       23.43       29.59      8.52 o
  12   2   6        8.02        5.01      8.24 o
 -13   3   6       14.46       12.12      8.01 o
 -12   3   6       90.14       87.65     10.20 o
 -11   3   6        3.63        5.12      6.09 o
 -10   3   6       43.77       42.94      7.44 o
  -9   3   6      320.97      347.95     15.66 o
  -8   3   6       58.97       55.36      4.61 o
  -7   3   6       10.68        7.50      2.12 o
  -6   3   6      785.61      796.68     13.84 o
  -5   3   6      102.89      133.45      5.39 o
  -4   3   6     1294.99     1401.29     15.11 o
  -3   3   6       81.60       81.30      2.60 o
  -2   3   6     2456.93     2444.37     19.10 o
  -1   3   6      329.73      330.68      4.56 o
   0   3   6     2018.33     1949.74     18.83 o
   1   3   6       65.44       75.95      2.69 o
   2   3   6     1336.45     1282.71     13.67 o
   3   3   6      198.81      173.28      4.34 o
   4   3   6      134.03      140.07      5.52 o
   5   3   6       85.75       73.76      5.79 o
   6   3   6       16.53       19.61      2.85 o
   7   3   6       64.30       61.45      4.29 o
   8   3   6      116.16      104.41      5.69 o
   9   3   6      114.07       93.12      7.50 o
  10   3   6       59.59       48.23      5.58 o
  11   3   6       27.27       22.83     11.07 o
  12   3   6        6.86       19.97     14.63 o
 -13   4   6        0.10        5.07      8.32 o
 -12   4   6       79.49       73.64      9.81 o
 -11   4   6      119.62      151.16     11.11 o
 -10   4   6      125.62      134.01      9.98 o
  -9   4   6       12.62       15.34      5.59 o
  -8   4   6      108.10      120.33      5.13 o
  -7   4   6        0.17        0.10      1.92 o
  -6   4   6      131.76      135.67      4.13 o
  -5   4   6        8.92        8.80      1.86 o
  -4   4   6      531.57      540.07      7.92 o
  -3   4   6      278.87      339.18      5.17 o
  -2   4   6     3318.18     3344.36     25.56 o
  -1   4   6      554.75      626.07      6.78 o
   0   4   6      757.05      719.64      7.76 o
   1   4   6      921.68     1023.42     10.18 o
   2   4   6      554.16      604.66      8.23 o
   3   4   6      477.50      529.18      7.90 o
   4   4   6       42.09       45.65      2.51 o
   5   4   6        0.09       -2.12      2.12 o
   6   4   6       19.97       14.92      2.76 o
   7   4   6       81.71       83.06      6.10 o
   8   4   6      210.62      224.48      8.80 o
   9   4   6      129.05      137.23      7.29 o
  10   4   6        1.23       -3.11      4.25 o
  11   4   6        0.05        1.95      7.04 o
 -12   5   6        5.25        2.29      7.36 o
 -11   5   6       10.16        8.73      5.89 o
 -10   5   6       92.60      109.80      8.64 o
  -9   5   6      107.96      117.10      8.15 o
  -8   5   6        4.43        9.55      2.91 o
  -7   5   6        3.00        1.95      2.03 o
  -6   5   6      143.11      149.26      4.42 o
  -5   5   6      217.75      228.64      5.34 o
  -4   5   6        1.22        2.34      1.53 o
  -3   5   6      803.96      817.93      8.91 o
  -2   5   6     2121.07     2189.88     17.86 o
  -1   5   6     1483.25     1488.84     12.88 o
   0   5   6     2615.98     2726.75     22.86 o
   1   5   6      663.87      624.51      6.96 o
   2   5   6      205.70      225.87      4.09 o
   3   5   6      278.03      263.25      4.85 o
   4   5   6      295.23      310.49      6.89 o
   5   5   6        2.86       12.76      2.92 o
   6   5   6      500.73      531.32      9.69 o
   7   5   6      228.40      243.20      8.54 o
   8   5   6        2.77        5.28      3.90 o
   9   5   6        3.71        5.06      4.34 o
  10   5   6       47.56       37.72      5.65 o
  11   5   6        0.04       -0.50      7.09 o
 -12   6   6       99.55      103.41     13.04 o
 -11   6   6       10.04        5.21      9.53 o
 -10   6   6        7.82       12.16      5.53 o
  -9   6   6       90.87      103.23      7.70 o
  -8   6   6        0.56       -2.02      3.16 o
  -7   6   6        0.53       -0.05      3.09 o
  -6   6   6       18.45       19.82      3.00 o
  -5   6   6      147.03      145.46      4.46 o
  -4   6   6      298.58      296.92      5.40 o
  -3   6   6       36.17       36.80      2.71 o
  -2   6   6     1544.14     1652.80     14.72 o
  -1   6   6     1284.24     1322.71     13.55 o
   0   6   6     2238.34     2443.32     19.65 o
   1   6   6      100.35      103.20      2.72 o
   2   6   6       29.28       28.12      1.83 o
   3   6   6      134.48      145.62      4.12 o
   4   6   6      216.01      210.58      5.77 o
   5   6   6        8.14        9.42      4.23 o
   6   6   6        4.12       -3.17      3.17 o
   7   6   6      530.61      506.29     11.94 o
   8   6   6       21.60       19.35      4.77 o
   9   6   6      152.48      153.23      8.39 o
  10   6   6       35.64       31.48      5.64 o
  11   6   6       20.26       30.48     16.21 o
 -11   7   6        0.10        1.75      7.17 o
 -10   7   6      130.87      142.18     11.20 o
  -9   7   6       38.37       51.31      7.98 o
  -8   7   6        0.97        2.11      3.26 o
  -7   7   6       46.44       41.06      3.83 o
  -6   7   6        7.84        8.07      2.77 o
  -5   7   6       23.29       20.85      2.33 o
  -4   7   6      294.69      284.71      6.03 o
  -3   7   6     1114.92     1119.52     12.99 o
  -2   7   6       98.75      100.74      3.35 o
  -1   7   6       81.88       87.42      3.28 o
   0   7   6        2.70        7.70      1.70 o
   1   7   6      484.47      496.28      5.87 o
   2   7   6      104.18      104.84      2.94 o
   3   7   6      241.41      249.38      5.06 o
   4   7   6      486.84      479.03     11.63 o
   5   7   6        2.78       -3.71      3.72 o
   6   7   6      223.24      217.32      8.80 o
   7   7   6        3.17        4.16      4.46 o
   8   7   6      140.38      144.08      7.53 o
   9   7   6        0.06       -1.19      4.69 o
  10   7   6       20.90       21.51      7.01 o
 -11   8   6       26.18       26.57      8.29 o
 -10   8   6        1.33        4.34      6.28 o
  -9   8   6        5.02       16.20      6.24 o
  -8   8   6        0.26       -3.79      3.79 o
  -7   8   6       21.08       19.38      4.52 o
  -6   8   6      259.87      269.97      9.64 o
  -5   8   6      237.52      225.57      8.44 o
  -4   8   6      399.42      399.94      8.75 o
  -3   8   6      134.97      134.38      6.56 o
  -2   8   6      118.27      122.70      4.36 o
  -1   8   6        0.06        1.65      1.63 o
   0   8   6       38.54       27.98      2.43 o
   1   8   6        0.46       -0.38      1.81 o
   2   8   6        8.39        8.21      1.71 o
   3   8   6      261.31      306.95      6.35 o
   4   8   6       63.50       72.07      3.80 o
   5   8   6       85.91       99.14      7.48 o
   6   8   6      555.41      573.75     15.85 o
   7   8   6       49.28       55.81      6.90 o
   8   8   6      110.50      120.42     10.58 o
   9   8   6       22.31       20.97      5.84 o
 -10   9   6        2.37       10.81      6.78 o
  -9   9   6        8.63       19.07      6.50 o
  -8   9   6        0.61       -1.61      4.27 o
  -7   9   6       24.58       25.31      5.84 o
  -6   9   6      101.85      120.52      6.91 o
  -5   9   6        0.81        3.55      3.51 o
  -4   9   6        2.88       -1.07      3.03 o
  -3   9   6        3.79        3.58      2.99 o
  -2   9   6       16.28       15.08      2.57 o
  -1   9   6       10.88        5.25      4.67 o
   0   9   6      127.94      122.63     14.30 o
   1   9   6        1.95       -0.90      7.41 o
   2   9   6       11.25       13.55      8.77 o
   3   9   6        7.14        9.90      2.83 o
   4   9   6       31.26       35.80      4.16 o
   5   9   6       32.30       25.25      3.83 o
   6   9   6        5.22        3.44      4.63 o
   7   9   6       25.41       20.84      8.34 o
   8   9   6        5.79       10.13      7.23 o
   9   9   6        5.98       -0.17      7.27 o
  -9  10   6        5.97        4.00      6.31 o
  -8  10   6       20.81       18.26      5.27 o
  -7  10   6       86.25       94.72      6.93 o
  -6  10   6        8.69       13.23      4.45 o
  -5  10   6       51.35       52.52      6.30 o
  -4  10   6       52.16       44.45      4.39 o
  -3  10   6      113.39      118.34      6.70 o
  -2  10   6      193.78      140.05     16.62 o
  -1  10   6       10.56       15.07      9.21 o
   0  10   6       90.52       88.21     13.88 o
   1  10   6       15.47       31.95     10.19 o
   2  10   6       54.20       42.63     11.87 o
   3  10   6       83.10       70.63     14.09 o
   4  10   6      357.16      370.39      8.39 o
   5  10   6       97.24      104.15      6.77 o
   6  10   6        6.43        7.84      6.43 o
   7  10   6        0.47        3.88      7.44 o
   8  10   6        0.42       -6.42      6.85 o
  -8  11   6        1.94        7.72      7.06 o
  -7  11   6       16.56       21.72      5.47 o
  -6  11   6        1.29       -0.60      4.07 o
  -5  11   6        5.01        8.49      4.79 o
  -4  11   6        9.69        8.95     10.50 o
  -3  11   6       73.23       76.26     14.01 o
  -2  11   6       99.46      116.23     16.80 o
  -1  11   6       13.13        9.91      9.73 o
   0  11   6       10.59        2.14      9.24 o
   1  11   6       34.79       42.37     12.98 o
   2  11   6       50.32       33.94     13.14 o
   3  11   6       31.49       13.63     11.20 o
   4  11   6       48.79       58.12     15.02 o
   5  11   6      136.29      168.94      9.61 o
   6  11   6       29.08       34.46     11.07 o
  -6  12   6        1.23        4.13      8.23 o
  -5  12   6        0.72        2.71      9.75 o
  -4  12   6        5.15        4.80     10.71 o
  -3  12   6        0.78        1.78      9.78 o
  -2  12   6      148.60      119.23     17.86 o
  -1  12   6      100.27      102.50     17.42 o
   0  12   6       71.90       64.96     14.37 o
   1  12   6       17.30       20.03     12.00 o
   2  12   6        1.44       -5.47      9.86 o
   3  12   6        3.15        4.77     11.15 o
   4  12   6        4.23        6.06     12.49 o
   5  12   6       58.92       54.89     15.48 o
  -4  13   6        4.19        9.03     11.28 o
  -3  13   6        4.91        5.70     11.05 o
  -2  13   6        3.24       -7.30     10.58 o
  -1  13   6        3.95       -2.32     10.94 o
   0  13   6        2.55       -2.92      9.37 o
   1  13   6        6.99        9.29     12.75 o
   2  13   6        1.03        6.58     12.03 o
 -13   1   7        7.86       15.11      8.03 o
 -12   1   7        3.59       -5.54      5.54 o
 -11   1   7       38.88       41.40      6.44 o
 -10   1   7       37.79       42.70      7.04 o
  -9   1   7      305.28      298.61     17.36 o
  -8   1   7        6.47       11.06      3.31 o
  -7   1   7      852.09      845.43     12.00 o
  -6   1   7      200.10      215.69      7.51 o
  -5   1   7      757.20      870.60     12.40 o
  -4   1   7       38.93       42.81      2.80 o
  -3   1   7      469.13      431.00      5.99 o
  -2   1   7      452.23      388.06      5.76 o
  -1   1   7     3350.72     3253.34     25.97 o
   0   1   7      129.40      132.40      3.54 o
   1   1   7      130.03      127.18      3.90 o
   2   1   7      122.51      123.75      3.44 o
   3   1   7      347.74      355.56      7.69 o
   4   1   7      776.76      810.53     13.57 o
   5   1   7       85.78       89.56      5.32 o
   6   1   7       25.49       21.44      4.28 o
   7   1   7      146.22      132.19      7.47 o
   8   1   7        1.87       -0.33      4.39 o
   9   1   7        0.68       -4.55      4.55 o
  10   1   7        1.30        4.58      6.23 o
  11   1   7        2.74        7.72      8.06 o
  12   1   7       12.00       17.37     15.90 o
 -13   2   7       10.83       12.31      8.06 o
 -12   2   7        3.22       -3.78      6.34 o
 -11   2   7        9.14       -0.33      6.00 o
 -10   2   7      239.92      218.40     10.10 o
  -9   2   7        0.82        0.33      4.03 o
  -8   2   7      349.75      356.98      7.58 o
  -7   2   7      224.16      227.36      5.73 o
  -6   2   7        5.00        2.25      1.79 o
  -5   2   7      578.30      580.06      9.04 o
  -4   2   7      127.96      101.24      4.02 o
  -3   2   7       26.05       26.77      2.21 o
  -2   2   7      112.26      130.31      3.72 o
  -1   2   7       45.15       44.29      2.28 o
   0   2   7      525.04      490.72      6.14 o
   1   2   7        0.00        0.07      1.09 o
   2   2   7      100.04       79.08      3.09 o
   3   2   7        4.91        4.07      1.93 o
   4   2   7     1303.83     1376.66     16.84 o
   5   2   7       43.85       46.88      3.15 o
   6   2   7       35.76       37.08      6.17 o
   7   2   7        3.00       -3.51      3.51 o
   8   2   7      523.57      481.99     12.37 o
   9   2   7        0.57        0.43      4.83 o
  10   2   7        0.01       -2.35      5.67 o
  11   2   7        1.18       -0.54      7.58 o
  12   2   7       20.47       34.66     17.50 o
 -13   3   7        4.61        0.05      7.58 o
 -12   3   7        9.25       11.34      9.02 o
 -11   3   7       88.84      105.48     10.00 o
 -10   3   7      136.41      123.64      9.65 o
  -9   3   7      273.99      266.58     10.47 o
  -8   3   7      195.49      209.85      5.84 o
  -7   3   7       63.17       67.24      4.03 o
  -6   3   7       42.10       45.55      3.06 o
  -5   3   7      221.16      229.10      5.62 o
  -4   3   7       46.47       32.97      2.63 o
  -3   3   7       14.26       17.62      1.86 o
  -2   3   7       86.50       74.67      2.56 o
  -1   3   7       10.05       13.02      1.49 o
   0   3   7       56.19       55.90      2.54 o
   1   3   7        5.95        7.71      1.45 o
   2   3   7      118.99      110.07      3.24 o
   3   3   7      184.68      231.94      6.10 o
   4   3   7      357.97      394.76      7.11 o
   5   3   7      157.28      142.67      4.87 o
   6   3   7        3.03        2.49      3.11 o
   7   3   7      839.22      838.20     13.93 o
   8   3   7        7.66       15.78      3.76 o
   9   3   7        0.20       -3.89      3.89 o
  10   3   7        5.59        0.42      4.84 o
  11   3   7        0.00        1.22      7.46 o
 -13   4   7        9.25       13.99      8.24 o
 -12   4   7       11.24        8.07      7.33 o
 -11   4   7      224.56      229.14     13.04 o
 -10   4   7      100.26      103.23     16.22 o
  -9   4   7       82.61       82.61      8.11 o
  -8   4   7        4.95        4.47      2.59 o
  -7   4   7       81.85       82.30      4.32 o
  -6   4   7      212.81      218.76      5.23 o
  -5   4   7        1.57        2.99      1.76 o
  -4   4   7      520.98      500.78      7.80 o
  -3   4   7      191.70      192.17      4.08 o
  -2   4   7       93.07      103.29      2.84 o
  -1   4   7      107.65      106.47      2.89 o
   0   4   7     2307.36     2426.99     20.36 o
   1   4   7       54.92       54.16      2.40 o
   2   4   7      822.31      848.15     10.00 o
   3   4   7      138.89      147.27      4.14 o
   4   4   7      218.42      209.84      5.65 o
   5   4   7        0.70        6.49      2.32 o
   6   4   7        2.00        2.52      2.78 o
   7   4   7      224.09      226.87      7.36 o
   8   4   7      259.06      273.55      9.19 o
   9   4   7       18.02       26.51      4.85 o
  10   4   7        1.06       -1.76      5.24 o
  11   4   7       13.39       16.85      8.39 o
 -12   5   7       22.72       32.62      7.85 o
 -11   5   7        0.36       -2.60      5.27 o
 -10   5   7      150.74      132.30     10.95 o
  -9   5   7      520.23      500.64     11.38 o
  -8   5   7       33.59       32.49      3.54 o
  -7   5   7       61.81       60.39      3.43 o
  -6   5   7      361.57      357.29      6.88 o
  -5   5   7        9.91       12.48      2.14 o
  -4   5   7     1021.38     1027.02     12.43 o
  -3   5   7       14.95        9.28      1.66 o
  -2   5   7      636.45      595.20      7.32 o
  -1   5   7        4.55        1.41      1.31 o
   0   5   7      388.47      465.49      6.74 o
   1   5   7       25.00       17.60      1.71 o
   2   5   7       10.71       10.47      1.63 o
   3   5   7       49.56       41.45      2.89 o
   4   5   7       25.85       29.91      2.77 o
   5   5   7      322.09      335.76      7.93 o
   6   5   7       58.40       45.82      4.68 o
   7   5   7       14.12       19.49      4.21 o
   8   5   7       53.15       76.98      5.97 o
   9   5   7       46.19       54.39      5.87 o
  10   5   7        1.18        0.22      5.25 o
  11   5   7       17.98       13.69      8.05 o
 -12   6   7       78.04       77.84     10.76 o
 -11   6   7       28.64       31.77      8.31 o
 -10   6   7      103.63      122.75      8.93 o
  -9   6   7       27.69       29.96      4.50 o
  -8   6   7      275.33      260.55      8.42 o
  -7   6   7       98.51      108.82      5.05 o
  -6   6   7      528.84      510.47      8.76 o
  -5   6   7      185.36      187.15      5.17 o
  -4   6   7      654.46      691.88      9.06 o
  -3   6   7      123.53      115.46      3.39 o
  -2   6   7      172.64      159.45      3.70 o
  -1   6   7       44.61       45.92      2.26 o
   0   6   7       61.90       59.18      2.45 o
   1   6   7       76.33       73.53      2.94 o
   2   6   7       36.38       40.71      3.06 o
   3   6   7      212.05      228.31      4.85 o
   4   6   7      454.69      497.51      9.01 o
   5   6   7      354.64      361.43     10.44 o
   6   6   7       88.30       98.78      5.87 o
   7   6   7       12.27        8.92      3.97 o
   8   6   7       87.21      100.11      7.02 o
   9   6   7        0.87        1.77      4.56 o
  10   6   7       38.69       44.61      6.98 o
 -11   7   7       71.78       72.14     10.10 o
 -10   7   7       61.70       57.63      8.86 o
  -9   7   7        3.16       -2.86      4.28 o
  -8   7   7        7.07       14.01      4.35 o
  -7   7   7      526.87      530.12     10.32 o
  -6   7   7      207.41      196.29      8.10 o
  -5   7   7        0.30        3.43      2.37 o
  -4   7   7      123.41      121.38      5.79 o
  -3   7   7      241.37      268.91      5.80 o
  -2   7   7        1.33        0.77      1.65 o
  -1   7   7      135.05      134.17      6.79 o
   0   7   7      449.69      430.91      5.88 o
   1   7   7       40.29       40.41      2.32 o
   2   7   7      102.04      114.00      3.54 o
   3   7   7      225.48      227.58      6.87 o
   4   7   7       77.72       77.15      4.90 o
   5   7   7       43.46       47.75      5.27 o
   6   7   7      161.94      159.50      9.79 o
   7   7   7        7.73       16.81      4.97 o
   8   7   7       24.22       42.50      6.08 o
   9   7   7       28.55       21.03      6.81 o
  10   7   7        9.31        1.11      6.69 o
 -11   8   7       29.77       30.52      8.51 o
 -10   8   7        0.73        0.22      6.28 o
  -9   8   7       17.58        8.34      5.75 o
  -8   8   7       22.51       15.69      4.59 o
  -7   8   7        4.95        5.10      3.99 o
  -6   8   7      240.33      237.31      9.26 o
  -5   8   7      467.74      455.63     11.82 o
  -4   8   7       83.00       77.36      4.54 o
  -3   8   7      265.51      251.76      6.94 o
  -2   8   7       16.45       19.05      2.47 o
  -1   8   7       11.12        3.63      2.41 o
   0   8   7      242.75      256.49      6.98 o
   1   8   7      113.02      119.29      3.33 o
   2   8   7      124.44      112.55      4.07 o
   3   8   7      121.83      133.92      5.26 o
   4   8   7       13.14       12.02      2.88 o
   5   8   7        0.13        5.14      4.28 o
   6   8   7        6.58        1.52      4.78 o
   7   8   7       84.39       87.65     10.20 o
   8   8   7       45.73       45.03      7.29 o
   9   8   7        4.69        4.16      6.71 o
 -10   9   7        9.27       13.88      7.99 o
  -9   9   7        4.54       -3.21      4.76 o
  -8   9   7        8.42       13.04      4.78 o
  -7   9   7        0.61       -1.07      3.71 o
  -6   9   7      184.88      167.71      8.02 o
  -5   9   7      102.31      120.89      9.49 o
  -4   9   7       62.83       63.67      5.22 o
  -3   9   7        3.50        6.14      3.96 o
  -2   9   7        7.93       11.13      3.01 o
  -1   9   7      116.16      113.34      9.13 o
   0   9   7      281.06      265.96      8.11 o
   1   9   7       36.28       33.55     10.92 o
   2   9   7       41.57       36.39     10.97 o
   3   9   7        0.06        2.40      2.28 o
   4   9   7       16.84       19.63      5.08 o
   5   9   7        0.14       -2.60      3.52 o
   6   9   7       43.72       51.57      6.49 o
   7   9   7       17.94       23.50      9.92 o
   8   9   7        7.09        5.25      5.95 o
  -9  10   7        0.76        1.04      5.81 o
  -8  10   7        6.28        6.67      4.53 o
  -7  10   7        0.05       -1.86      3.88 o
  -6  10   7        6.72        5.39      3.93 o
  -5  10   7       22.26       20.60      4.33 o
  -4  10   7        8.06        3.67      3.65 o
  -3  10   7        8.95        4.42      3.13 o
  -2  10   7      104.31       82.66     13.96 o
  -1  10   7       61.52       62.92     12.77 o
   0  10   7        1.15       -7.20      7.20 o
   1  10   7       98.63       93.24     15.10 o
   2  10   7        3.97        6.01      9.19 o
   3  10   7       16.90        7.15      9.63 o
   4  10   7      118.88      119.92      5.58 o
   5  10   7      172.55      193.28     11.25 o
   6  10   7       22.89        5.68      5.17 o
   7  10   7        4.87       -1.74      5.21 o
  -8  11   7        1.81        0.47      6.04 o
  -7  11   7        0.00        2.26      4.24 o
  -6  11   7       31.34       42.78      9.41 o
  -5  11   7      140.74      131.45      7.12 o
  -4  11   7       65.04       52.45     12.76 o
  -3  11   7        3.63       -4.90      8.18 o
  -2  11   7        3.34       11.17      8.77 o
  -1  11   7        0.01       -8.62      8.62 o
   0  11   7        8.76        9.14      8.88 o
   1  11   7       57.53       65.16     14.01 o
   2  11   7       57.77       34.50     12.70 o
   3  11   7       42.64       37.60     13.29 o
   4  11   7       51.51       51.77     14.22 o
   5  11   7        1.54        5.21      5.27 o
   6  11   7        0.91        7.27      6.23 o
  -6  12   7        7.40        2.90      4.81 o
  -5  12   7       31.66       22.27     11.64 o
  -4  12   7       25.02       33.52     12.49 o
  -3  12   7        0.04       -0.39      8.52 o
  -2  12   7       47.48       51.38     14.19 o
  -1  12   7       19.84       21.55     12.23 o
   0  12   7       52.77       46.17     13.34 o
   1  12   7       29.01       16.62     13.52 o
   2  12   7        7.75        1.88     11.12 o
   3  12   7        1.42       20.62     14.45 o
   4  12   7       18.28       15.23     12.93 o
  -3  13   7        0.08       -3.33     11.38 o
  -2  13   7       19.74       35.59     14.50 o
  -1  13   7        1.97       -0.85      9.70 o
   0  13   7        0.12        8.36     11.56 o
   1  13   7       51.90       54.56     16.98 o
 -13   0   8      105.71      169.91     23.38 o
 -12   0   8        1.99       -0.18      6.85 o
 -11   0   8        3.38        3.52      6.76 o
 -10   0   8      279.66      207.56     14.25 o
  -9   0   8      349.47      290.17     15.42 o
  -8   0   8      111.16      115.26     10.76 o
  -7   0   8      466.73      489.11     14.30 o
  -6   0   8     1410.35     1447.70     26.21 o
  -5   0   8     1058.29     1083.33     20.64 o
  -4   0   8      446.58      476.80     11.88 o
  -3   0   8     1076.46     1043.81     16.37 o
  -2   0   8      483.29      506.29      9.99 o
  -1   0   8      724.01      666.66     13.40 o
   0   0   8     3677.39     3544.36     42.62 o
   1   0   8       71.18       67.57      4.49 o
   2   0   8     6354.54     6748.41    136.35 o
   3   0   8      307.10      357.41     10.35 o
   4   0   8     2204.14     2319.42     44.63 o
   5   0   8       58.52       92.44      7.87 o
   6   0   8      548.26      583.69     15.84 o
   7   0   8      313.59      264.45     14.82 o
   8   0   8       82.46       71.32     14.43 o
   9   0   8       47.39       70.43     10.86 o
  10   0   8      136.82      127.59     13.89 o
  11   0   8       99.68      124.52     14.83 o
 -13   1   8        3.35       -7.04      7.04 o
 -12   1   8       15.07        8.97      6.87 o
 -11   1   8        8.84        5.22      4.94 o
 -10   1   8        1.23        1.03      4.34 o
  -9   1   8      115.28      115.08      7.49 o
  -8   1   8       15.77       13.43      3.51 o
  -7   1   8      633.12      676.93     10.70 o
  -6   1   8      551.05      545.39     13.32 o
  -5   1   8     1124.56     1114.66     14.91 o
  -4   1   8        0.97       -0.95      1.71 o
  -3   1   8      560.38      594.13      8.03 o
  -2   1   8     1154.14     1216.33     12.97 o
  -1   1   8       85.44       81.58      2.84 o
   0   1   8     2162.42     2254.66     21.78 o
   1   1   8     2180.73     2169.99     25.27 o
   2   1   8     2389.93     2447.56     28.20 o
   3   1   8      543.46      581.93     10.49 o
   4   1   8       28.74       36.05      2.78 o
   5   1   8      542.63      537.58     10.47 o
   6   1   8       71.74       76.34      5.86 o
   7   1   8      397.18      377.26     13.95 o
   8   1   8       34.16       33.43      6.10 o
   9   1   8       84.82       89.58      8.28 o
  10   1   8      150.25      185.18     10.95 o
  11   1   8       32.40       23.26      9.20 o
 -13   2   8       19.98       17.46      8.70 o
 -12   2   8       63.10       78.93      9.76 o
 -11   2   8      141.87      160.45     14.02 o
 -10   2   8       21.18       16.71      5.10 o
  -9   2   8      237.85      220.93      9.63 o
  -8   2   8       13.40        7.98      3.46 o
  -7   2   8      262.08      268.50      6.56 o
  -6   2   8      626.45      597.12      9.76 o
  -5   2   8      887.82      964.90     12.93 o
  -4   2   8       53.32       47.75      3.06 o
  -3   2   8      290.18      300.78      5.81 o
  -2   2   8     1072.46     1089.62     11.99 o
  -1   2   8      362.48      433.99      6.80 o
   0   2   8     1345.94     1308.47     18.92 o
   1   2   8      229.18      194.35      4.16 o
   2   2   8       36.67       29.56      2.34 o
   3   2   8      229.11      258.99      6.79 o
   4   2   8      160.10      153.98      8.10 o
   5   2   8       35.57       36.40      3.05 o
   6   2   8       14.75       10.09      3.35 o
   7   2   8      183.81      183.80      7.62 o
   8   2   8       93.72       67.26      6.09 o
   9   2   8       66.90       62.24      6.39 o
  10   2   8        5.88        0.92      5.43 o
  11   2   8        5.65        5.05      8.17 o
 -13   3   8        4.64        8.03      7.73 o
 -12   3   8      115.46      136.67     11.83 o
 -11   3   8       85.24      109.33      9.99 o
 -10   3   8      136.50      140.04     12.22 o
  -9   3   8       45.70       49.02      5.85 o
  -8   3   8        1.90       -1.16      2.26 o
  -7   3   8        4.57        0.72      2.96 o
  -6   3   8       84.73       89.32      4.01 o
  -5   3   8      168.81      161.17      7.66 o
  -4   3   8      127.55      157.74      4.55 o
  -3   3   8      908.67      909.82     10.65 o
  -2   3   8      296.80      314.84      5.94 o
  -1   3   8        7.14        2.46      1.23 o
   0   3   8     2815.65     2878.48     29.44 o
   1   3   8      666.34      705.31      9.24 o
   2   3   8      218.15      221.13      4.87 o
   3   3   8        3.97       11.76      2.95 o
   4   3   8      471.22      508.64     10.21 o
   5   3   8       41.11       46.28      3.22 o
   6   3   8        0.32        0.13      3.28 o
   7   3   8      195.77      181.01      6.74 o
   8   3   8      144.98      132.39      6.45 o
   9   3   8       38.28       26.49      5.98 o
  10   3   8       89.46       80.18      7.88 o
  11   3   8       51.93       68.21     10.90 o
 -13   4   8        0.21        3.30     12.49 o
 -12   4   8       12.31       13.59      7.24 o
 -11   4   8       90.75       94.33      9.77 o
 -10   4   8        0.18       -2.75      5.23 o
  -9   4   8       76.68       88.86      8.43 o
  -8   4   8       10.87        7.37      2.86 o
  -7   4   8       19.97       13.35      2.51 o
  -6   4   8        7.77        7.31      2.22 o
  -5   4   8      247.98      235.50      5.67 o
  -4   4   8      199.48      182.36      4.84 o
  -3   4   8        7.37       11.48      1.86 o
  -2   4   8     1550.92     1616.67     14.30 o
  -1   4   8        0.78        3.25      1.50 o
   0   4   8      102.33      100.21      3.09 o
   1   4   8      457.95      557.70      7.72 o
   2   4   8       32.71       40.95      2.72 o
   3   4   8     2734.51     2713.05     28.56 o
   4   4   8      196.33      195.06      5.58 o
   5   4   8      126.94      116.42      4.28 o
   6   4   8      184.23      173.87      6.93 o
   7   4   8       37.00       44.40      5.29 o
   8   4   8       91.64       91.79      6.29 o
   9   4   8       37.28       64.06      6.90 o
  10   4   8        0.22        0.29      5.24 o
  11   4   8        0.34        4.54      7.90 o
 -12   5   8        5.06       -1.48      7.13 o
 -11   5   8        2.82       -4.13      5.44 o
 -10   5   8        5.92        0.15      5.10 o
  -9   5   8       61.49       61.43      6.83 o
  -8   5   8        0.20       -0.32      2.95 o
  -7   5   8      235.01      221.25      6.20 o
  -6   5   8      688.97      651.43     10.24 o
  -5   5   8      310.07      301.17      6.57 o
  -4   5   8        6.22        5.47      1.89 o
  -3   5   8        3.54       -0.73      1.53 o
  -2   5   8      270.53      264.38      4.63 o
  -1   5   8      274.38      326.89      5.18 o
   0   5   8       79.49       99.42      3.26 o
   1   5   8      187.34      200.25      4.16 o
   2   5   8      839.22      864.95     11.51 o
   3   5   8      528.55      585.39      8.72 o
   4   5   8       97.01      102.23      4.66 o
   5   5   8       95.72       87.74      5.04 o
   6   5   8       27.44       24.98      4.14 o
   7   5   8       15.54       19.44      4.72 o
   8   5   8        4.60        7.82      4.30 o
   9   5   8        9.62       13.89      5.81 o
  10   5   8        3.28        0.22      5.70 o
 -12   6   8        3.51       -3.66      7.38 o
 -11   6   8       75.03       80.58     10.33 o
 -10   6   8      142.99      135.70      9.34 o
  -9   6   8      157.30      176.09      7.60 o
  -8   6   8       24.95       25.39      4.17 o
  -7   6   8        4.13        3.24      2.80 o
  -6   6   8        0.74        4.16      2.65 o
  -5   6   8       14.84       17.37      2.59 o
  -4   6   8      374.46      354.29      6.83 o
  -3   6   8      294.31      309.17      5.53 o
  -2   6   8        4.10        3.60      1.95 o
  -1   6   8       12.56       11.50      2.14 o
   0   6   8       61.89       65.10      2.73 o
   1   6   8        3.98        3.58      1.68 o
   2   6   8      105.38      111.54      3.51 o
   3   6   8        8.32        8.88      2.07 o
   4   6   8      353.72      336.53      7.26 o
   5   6   8      152.98      158.10      7.84 o
   6   6   8      128.63      143.35      7.67 o
   7   6   8       60.22       60.63      5.47 o
   8   6   8       54.68       49.08      5.64 o
   9   6   8        6.69        6.15      5.53 o
  10   6   8        4.51       -1.01      5.73 o
 -11   7   8       11.57       24.12      9.21 o
 -10   7   8        0.00        2.26      6.35 o
  -9   7   8      138.70      125.14      7.81 o
  -8   7   8       55.07       62.62      6.31 o
  -7   7   8       45.87       47.09      6.14 o
  -6   7   8      153.18      143.04      7.08 o
  -5   7   8     1192.33     1172.55     15.84 o
  -4   7   8      827.77      818.87     10.42 o
  -3   7   8        4.99        2.17      1.73 o
  -2   7   8      160.28      165.03      4.15 o
  -1   7   8      128.05      127.18      3.90 o
   0   7   8       11.29       14.33      1.80 o
   1   7   8       11.45       11.12      1.79 o
   2   7   8       44.20       45.80      2.82 o
   3   7   8       24.81       22.70      2.88 o
   4   7   8      658.99      650.48     12.42 o
   5   7   8      115.15      116.44      7.03 o
   6   7   8      161.44      164.45      9.13 o
   7   7   8      118.61      121.68      7.82 o
   8   7   8      191.18      208.59     11.57 o
   9   7   8        5.06       -2.66      5.93 o
 -11   8   8        4.07        3.20     10.92 o
 -10   8   8       54.16       62.80      8.96 o
  -9   8   8       97.88      121.49      8.11 o
  -8   8   8       12.99       10.22      4.48 o
  -7   8   8       64.18       56.82      4.70 o
  -6   8   8      116.55      112.91      5.53 o
  -5   8   8       93.00       92.86      6.28 o
  -4   8   8       34.61       29.24      4.23 o
  -3   8   8       30.42       22.43      3.25 o
  -2   8   8       20.69       23.42      3.06 o
  -1   8   8      267.39      250.96      7.49 o
   0   8   8      128.73      122.69      5.72 o
   1   8   8       15.08        8.63      1.99 o
   2   8   8       14.03       11.33      2.22 o
   3   8   8      138.68      139.76      5.10 o
   4   8   8       14.81       14.56      3.49 o
   5   8   8      193.77      231.61     10.38 o
   6   8   8       27.33       30.76      5.95 o
   7   8   8        0.94        2.67      5.53 o
   8   8   8       23.27       34.71      9.78 o
   9   8   8       17.25       19.73      8.97 o
 -10   9   8       46.79       38.84      8.51 o
  -9   9   8        8.42        7.04      4.99 o
  -8   9   8       19.84       26.34      5.20 o
  -7   9   8        0.01        1.84      4.08 o
  -6   9   8      110.52      103.84      6.85 o
  -5   9   8      249.07      249.10     11.23 o
  -4   9   8      126.17      118.50      8.21 o
  -3   9   8      659.68      635.16     14.48 o
  -2   9   8      786.99      761.37     13.90 o
  -1   9   8       64.40       52.37      5.34 o
   0   9   8        5.80       -0.47      2.72 o
   1   9   8       39.30       43.35      4.62 o
   2   9   8        2.28        3.31      2.09 o
   3   9   8       66.50       69.72      3.92 o
   4   9   8      331.68      350.54      9.47 o
   5   9   8      450.88      442.64     14.74 o
   6   9   8      115.64      110.36      8.39 o
   7   9   8       21.56       10.34      5.86 o
   8   9   8        7.00        4.99      6.21 o
  -9  10   8       18.12       32.96     14.21 o
  -8  10   8       27.94       42.43      8.55 o
  -7  10   8        5.18        3.39      4.15 o
  -6  10   8       50.58       55.43      5.63 o
  -5  10   8      115.01      105.34      6.66 o
  -4  10   8      156.15      153.55      7.62 o
  -3  10   8       44.37       42.41      4.59 o
  -2  10   8       56.37       54.32      4.62 o
  -1  10   8       28.05       45.57     12.31 o
   0  10   8        3.56        0.85      8.34 o
   1  10   8        5.71       -3.25      7.90 o
   2  10   8        1.70        9.52     10.09 o
   3  10   8        0.74        0.57      3.91 o
   4  10   8       26.37       30.73      4.82 o
   5  10   8        0.24        3.93      4.91 o
   6  10   8       12.45        6.89      5.15 o
   7  10   8        4.15       -2.82      5.57 o
  -7  11   8        0.35        7.14      4.75 o
  -6  11   8        3.50        4.86      6.23 o
  -5  11   8        0.04        5.37      3.97 o
  -4  11   8       27.65       21.22      5.20 o
  -3  11   8        3.65       -3.10      8.21 o
  -2  11   8       51.34       83.54     15.64 o
  -1  11   8       42.76       66.07     13.99 o
   0  11   8        0.29       10.79      9.81 o
   1  11   8        8.82       18.27     11.33 o
   2  11   8        0.57       -3.87      9.21 o
   3  11   8        1.75        5.55     10.27 o
   4  11   8        3.22        8.52     11.02 o
   5  11   8       12.51       12.11      6.15 o
   6  11   8       27.53       37.14      9.11 o
  -6  12   8       30.50       36.68      6.51 o
  -5  12   8        3.04        2.70      9.23 o
  -4  12   8        0.00       -4.98     10.79 o
  -3  12   8        8.33       -2.94     10.76 o
  -2  12   8        2.25        5.34     10.68 o
  -1  12   8       59.47       64.36     15.17 o
   0  12   8        1.86        9.34     10.09 o
   1  12   8        0.06       -9.24     10.45 o
   2  12   8        2.05        6.19     11.12 o
   3  12   8       24.49        8.67     12.96 o
   4  12   8       19.74       20.41     13.83 o
  -2  13   8        0.02        6.40     11.38 o
  -1  13   8        1.08       -0.80     11.59 o
   0  13   8        1.10       -3.28      9.91 o
 -13   1   9        2.30        3.93     15.60 o
 -12   1   9       13.69       10.67      7.11 o
 -11   1   9       17.85       20.75      5.64 o
 -10   1   9      153.60      155.35      8.99 o
  -9   1   9        4.84        4.30      4.03 o
  -8   1   9      207.64      187.45      5.65 o
  -7   1   9       44.74       45.23      3.45 o
  -6   1   9       29.74       31.87      3.69 o
  -5   1   9       25.16       26.15      3.14 o
  -4   1   9        0.03        0.06      1.66 o
  -3   1   9        6.77        4.62      1.72 o
  -2   1   9       65.32       77.55      3.19 o
  -1   1   9      281.01      327.25      5.69 o
   0   1   9      315.09      325.57      5.92 o
   1   1   9       30.78       24.94      2.76 o
   2   1   9      108.08      133.99      5.25 o
   3   1   9       13.04       12.65      2.64 o
   4   1   9      140.22      156.91      6.11 o
   5   1   9      429.83      432.61      9.20 o
   6   1   9       19.64       17.54      3.26 o
   7   1   9       17.72       15.61      4.36 o
   8   1   9       20.98       10.00      8.69 o
   9   1   9       77.83       87.43      8.44 o
  10   1   9        0.22       12.89      7.50 o
  11   1   9        2.96        2.47      8.37 o
 -13   2   9       14.60       -1.43      7.18 o
 -12   2   9        2.01       10.63      6.50 o
 -11   2   9       13.44       13.49      6.50 o
 -10   2   9       41.75       40.42      6.06 o
  -9   2   9      230.91      241.05     10.10 o
  -8   2   9      242.62      245.85      6.72 o
  -7   2   9      323.27      328.81      7.52 o
  -6   2   9        8.24       11.26      3.14 o
  -5   2   9      462.65      457.73      9.65 o
  -4   2   9       16.44       23.82      2.67 o
  -3   2   9      223.95      240.47      5.74 o
  -2   2   9      838.15      907.35     10.75 o
  -1   2   9      982.10      996.59     12.04 o
   0   2   9     1205.75     1361.52     16.24 o
   1   2   9        4.18        3.70      2.00 o
   2   2   9       37.69       37.83      2.69 o
   3   2   9      232.96      244.08      5.94 o
   4   2   9       36.74       32.90      4.05 o
   5   2   9       34.58       42.45      3.35 o
   6   2   9      617.11      630.16     11.48 o
   7   2   9        0.20       -3.57      3.57 o
   8   2   9        5.78       -4.05      4.05 o
   9   2   9       39.28       32.01      7.80 o
  10   2   9        0.06        4.31      5.54 o
  11   2   9       14.26       34.57      9.49 o
 -13   3   9       85.45       94.41     11.56 o
 -12   3   9       18.89       20.39      7.55 o
 -11   3   9        0.36       -2.44      6.04 o
 -10   3   9       25.49       23.09      9.01 o
  -9   3   9        1.37       -1.17      3.83 o
  -8   3   9      161.27      161.56      6.13 o
  -7   3   9       46.85       45.35      3.56 o
  -6   3   9      270.12      264.86      6.67 o
  -5   3   9      158.84      141.93      5.77 o
  -4   3   9       12.76        8.57      2.09 o
  -3   3   9        7.52        5.40      1.77 o
  -2   3   9      860.36      902.05     11.60 o
  -1   3   9      396.38      416.46      7.06 o
   0   3   9        7.13       12.32      2.08 o
   1   3   9      192.50      202.65      4.76 o
   2   3   9      800.05      865.83     12.20 o
   3   3   9       78.39       74.66      3.77 o
   4   3   9      137.94      126.65      7.56 o
   5   3   9        2.40        4.55      2.66 o
   6   3   9       42.56       32.31      4.14 o
   7   3   9       45.93       53.59      5.22 o
   8   3   9       13.49        5.20      4.87 o
   9   3   9        3.46       -2.73      4.93 o
  10   3   9       14.61        6.26      6.02 o
  11   3   9       27.33       53.50     18.37 o
 -12   4   9       36.00       38.50     11.16 o
 -11   4   9        2.87       12.38      6.60 o
 -10   4   9       70.29       69.24     10.15 o
  -9   4   9       60.00       41.51      6.79 o
  -8   4   9        0.96       -2.58      2.58 o
  -7   4   9        1.78        2.80      2.08 o
  -6   4   9      434.57      412.90      8.77 o
  -5   4   9       50.50       45.17      4.01 o
  -4   4   9       34.52       29.78      2.53 o
  -3   4   9       43.74       41.84      2.62 o
  -2   4   9       26.90       24.63      2.08 o
  -1   4   9      117.12       88.95      3.25 o
   0   4   9       43.11       37.06      2.39 o
   1   4   9       59.34       58.28      3.39 o
   2   4   9        0.11        3.55      1.93 o
   3   4   9      237.13      245.67      6.47 o
   4   4   9      313.56      317.11      7.17 o
   5   4   9        9.07        4.40      3.02 o
   6   4   9        0.09       -0.81      4.54 o
   7   4   9      403.90      429.63     10.99 o
   8   4   9        5.04       -4.46      4.46 o
   9   4   9       21.94       23.56      7.18 o
  10   4   9       49.15       51.62      7.95 o
 -12   5   9        5.77        2.95      6.61 o
 -11   5   9        0.01       -4.93      5.28 o
 -10   5   9       23.67       30.62      6.54 o
  -9   5   9       46.53       32.26      6.02 o
  -8   5   9       89.43      100.07      5.88 o
  -7   5   9       58.76       73.23      4.56 o
  -6   5   9      262.83      275.98      6.86 o
  -5   5   9     1544.63     1520.52     17.60 o
  -4   5   9       35.01       41.31      2.82 o
  -3   5   9        4.88        2.44      1.78 o
  -2   5   9        4.92        7.98      1.75 o
  -1   5   9       37.38       31.81      2.27 o
   0   5   9       64.73       69.73      2.90 o
   1   5   9        1.96        4.06      1.64 o
   2   5   9      124.65      127.40      4.15 o
   3   5   9      122.42      118.54      4.64 o
   4   5   9       99.56       93.45      4.43 o
   5   5   9      344.63      322.74      8.37 o
   6   5   9       32.79       40.58      5.44 o
   7   5   9        3.55        7.64      3.75 o
   8   5   9       13.50       16.94      5.32 o
   9   5   9       13.96        3.57      5.89 o
  10   5   9       39.39       36.96      7.28 o
 -12   6   9       11.41       13.79     10.19 o
 -11   6   9       17.69       23.39      8.22 o
 -10   6   9       43.55       43.57      7.02 o
  -9   6   9        8.63        8.92      3.89 o
  -8   6   9       26.81       26.33      4.36 o
  -7   6   9      247.48      220.93      7.10 o
  -6   6   9      388.81      422.88      9.19 o
  -5   6   9      174.10      167.24      5.76 o
  -4   6   9       66.14       72.67      3.66 o
  -3   6   9        0.24        0.28      1.89 o
  -2   6   9       49.67       48.42      2.64 o
  -1   6   9      118.02      118.59      3.73 o
   0   6   9      351.71      338.82      6.08 o
   1   6   9      338.00      359.58      6.09 o
   2   6   9       50.35       46.63      2.82 o
   3   6   9        6.66        4.94      2.42 o
   4   6   9       67.61       56.25      4.07 o
   5   6   9        2.96        3.84      4.29 o
   6   6   9       13.00       12.17      4.72 o
   7   6   9      100.30       92.30      7.26 o
   8   6   9       14.83       13.99      5.53 o
   9   6   9        8.54       10.72      5.90 o
  10   6   9        1.06        6.58     13.68 o
 -11   7   9        6.18        4.59      7.16 o
 -10   7   9       18.19       11.53      6.98 o
  -9   7   9        5.82       10.03      4.51 o
  -8   7   9       51.27       61.95      6.21 o
  -7   7   9       11.56        7.32      3.15 o
  -6   7   9      390.18      375.78      8.69 o
  -5   7   9       36.02       32.34      3.59 o
  -4   7   9      833.48      779.23     12.18 o
  -3   7   9      157.09      155.18      5.67 o
  -2   7   9        0.71       -0.89      1.77 o
  -1   7   9      180.90      181.25      4.50 o
   0   7   9      440.64      448.92      7.14 o
   1   7   9      140.98      138.39      3.95 o
   2   7   9      160.05      180.01      5.33 o
   3   7   9      958.15      998.30     14.70 o
   4   7   9      612.42      645.15     14.64 o
   5   7   9      102.78      102.60      7.04 o
   6   7   9        7.03        8.68      4.74 o
   7   7   9       50.96       49.58      6.52 o
   8   7   9       36.98       39.64      8.48 o
   9   7   9        0.54       -1.30      6.33 o
 -10   8   9        5.86       10.04      6.76 o
  -9   8   9      135.55      132.91      8.50 o
  -8   8   9       30.12       24.33      7.79 o
  -7   8   9       32.03       25.40      4.04 o
  -6   8   9       42.46       46.27      5.12 o
  -5   8   9       67.78       52.28      4.16 o
  -4   8   9       10.13        9.92      3.85 o
  -3   8   9        2.49        2.10      2.90 o
  -2   8   9      138.78      134.33      5.43 o
  -1   8   9       57.66       44.55      2.84 o
   0   8   9      248.72      249.59      5.26 o
   1   8   9       36.14       42.74      2.86 o
   2   8   9       53.54       59.01      3.27 o
   3   8   9       49.38       52.61      3.87 o
   4   8   9       10.11       14.98      3.81 o
   5   8   9        0.25       -4.35      4.35 o
   6   8   9       77.38       81.31      8.09 o
   7   8   9        8.91        5.29      6.25 o
   8   8   9       24.70       26.01     10.70 o
 -10   9   9       34.05       42.48     13.94 o
  -9   9   9        9.31       20.35      9.66 o
  -8   9   9       32.20       27.92      6.33 o
  -7   9   9        0.00        2.70      4.21 o
  -6   9   9        8.74        5.55      3.94 o
  -5   9   9      116.76      123.13      7.10 o
  -4   9   9        9.85        6.41      3.74 o
  -3   9   9       39.33       51.65      7.92 o
  -2   9   9       11.63        7.16      3.34 o
  -1   9   9       55.49       35.86      4.38 o
   0   9   9        0.46        0.91      3.11 o
   1   9   9       53.36       43.77      4.43 o
   2   9   9        6.55        2.42      2.37 o
   3   9   9       15.09        6.82      3.01 o
   4   9   9       38.45       40.71      4.75 o
   5   9   9      167.91      181.69      9.89 o
   6   9   9        3.91        1.09      5.01 o
   7   9   9        2.95       10.92      6.06 o
  -8  10   9        2.40       -2.72      4.92 o
  -7  10   9        1.01       -4.13      4.13 o
  -6  10   9        1.01        2.04      4.24 o
  -5  10   9        1.43       -1.62      3.65 o
  -4  10   9       37.38       37.14      5.17 o
  -3  10   9       38.40       36.73      4.82 o
  -2  10   9       32.09       37.29      8.25 o
  -1  10   9       70.33       80.98      4.95 o
   0  10   9       64.35       43.47      3.89 o
   1  10   9       31.37       20.39      6.34 o
   2  10   9       16.00        1.37     10.53 o
   3  10   9        0.01       -0.86      2.95 o
   4  10   9       35.86       41.48      5.36 o
   5  10   9       35.07       37.30      6.13 o
   6  10   9       26.47       24.90      6.53 o
  -7  11   9        2.80        3.12      7.00 o
  -6  11   9        4.68        6.13      7.41 o
  -5  11   9        3.15        3.88      4.18 o
  -4  11   9       32.53       30.20      5.44 o
  -3  11   9        2.41       -0.82      3.80 o
  -2  11   9       10.88       -6.32      9.06 o
  -1  11   9       64.04       65.91     15.51 o
   0  11   9      161.42      120.16     17.50 o
   1  11   9       12.91       -6.68      9.91 o
   2  11   9       23.87       29.96     13.06 o
   3  11   9        0.71        6.81     11.12 o
   4  11   9        2.84       -0.07      4.89 o
   5  11   9       11.46        8.54      6.30 o
  -5  12   9        0.12        0.43      9.66 o
  -4  12   9        8.77       -5.39      9.08 o
  -3  12   9        0.30        2.81      9.68 o
  -2  12   9        9.74       16.88     10.76 o
  -1  12   9        9.30        5.83     10.37 o
   0  12   9       23.64       24.28     12.77 o
   1  12   9       12.98        6.09     11.51 o
   2  12   9        3.06        6.06     11.87 o
   3  12   9        8.87       11.30     12.31 o
 -13   0  10        6.83       21.55     15.23 o
 -12   0  10       53.80       92.03     18.25 o
 -11   0  10        1.96        3.16      7.27 o
 -10   0  10      586.37      508.09     21.41 o
  -9   0  10      114.13       77.49      9.50 o
  -8   0  10       92.38      101.85     11.73 o
  -7   0  10       44.58       51.96      7.20 o
  -6   0  10      531.36      551.36     15.15 o
  -5   0  10      951.32      997.31     20.58 o
  -4   0  10      128.45      116.28      6.05 o
  -3   0  10        8.57        8.19      2.76 o
  -2   0  10     1737.84     1789.16     55.72 o
  -1   0  10        7.24       -2.44      2.44 o
   0   0  10     1923.42     1986.62     26.88 o
   1   0  10      203.85      163.40      7.59 o
   2   0  10       85.39       93.58     10.85 o
   3   0  10       70.27       69.34      6.89 o
   4   0  10      174.98      164.95     10.10 o
   5   0  10      154.42      143.64     10.13 o
   6   0  10      684.95      669.22     36.96 o
   7   0  10       39.77       24.31     11.66 o
   8   0  10      191.62      193.56     23.10 o
   9   0  10        8.12        0.65      8.69 o
  10   0  10       78.09       83.88     19.25 o
 -13   1  10        4.28       -4.48      9.21 o
 -12   1  10        0.02       -4.31      7.03 o
 -11   1  10       86.56       84.80      9.48 o
 -10   1  10       16.92       11.30      5.02 o
  -9   1  10       39.15       33.01      5.35 o
  -8   1  10       21.84       22.02      3.45 o
  -7   1  10      432.40      441.03     10.80 o
  -6   1  10       10.06       15.22      3.29 o
  -5   1  10      440.69      439.36      9.74 o
  -4   1  10      594.94      625.48      9.78 o
  -3   1  10        5.74        6.02      1.94 o
  -2   1  10      831.97      813.45     11.48 o
  -1   1  10       78.40       66.48      3.16 o
   0   1  10      214.05      222.72      5.44 o
   1   1  10      561.73      543.49     10.30 o
   2   1  10       15.72       11.73      3.81 o
   3   1  10      362.46      345.72      8.67 o
   4   1  10        3.36        6.44      3.28 o
   5   1  10       15.81       13.01      3.89 o
   6   1  10      195.91      187.47      6.73 o
   7   1  10      263.24      205.19      9.88 o
   8   1  10      260.61      239.17     11.23 o
   9   1  10        6.73        1.02      5.82 o
  10   1  10       23.56       16.92      9.00 o
 -13   2  10        8.94        2.44      7.60 o
 -12   2  10       84.91       86.28     10.33 o
 -11   2  10        4.49        3.45      6.06 o
 -10   2  10       28.51       39.69      7.25 o
  -9   2  10       28.42       25.45      5.21 o
  -8   2  10       70.14       75.48      6.22 o
  -7   2  10        6.54        0.67      2.37 o
  -6   2  10      589.14      618.22     12.29 o
  -5   2  10       88.65       85.23      4.77 o
  -4   2  10       21.08       26.68      2.85 o
  -3   2  10       30.26       28.21      2.49 o
  -2   2  10      100.00      103.95      3.63 o
  -1   2  10       82.53      120.86      5.11 o
   0   2  10       11.98       15.38      2.19 o
   1   2  10      135.63      140.21      5.28 o
   2   2  10      160.47      160.51      5.04 o
   3   2  10      153.75      167.75      6.84 o
   4   2  10      155.44      138.01      6.50 o
   5   2  10        0.43       -0.67      3.24 o
   6   2  10        7.83        6.35      2.74 o
   7   2  10      128.06      129.54      8.42 o
   8   2  10        6.01        7.15      5.52 o
   9   2  10       46.36       47.46      8.89 o
  10   2  10       52.93       67.40      8.00 o
 -13   3  10       35.05        5.14     12.85 o
 -12   3  10        0.76        1.59      6.45 o
 -11   3  10       78.82       87.23      9.66 o
 -10   3  10        4.31        4.46      5.57 o
  -9   3  10       51.46       50.86      7.18 o
  -8   3  10      150.48      151.49      6.28 o
  -7   3  10       25.18       19.84      3.06 o
  -6   3  10      242.74      250.19      6.74 o
  -5   3  10        1.14        0.72      2.24 o
  -4   3  10       53.21       65.13      3.62 o
  -3   3  10      270.43      284.72      5.93 o
  -2   3  10      144.92      167.62      5.25 o
  -1   3  10      462.61      498.88      8.13 o
   0   3  10      391.59      377.57      8.40 o
   1   3  10      364.79      401.68      7.16 o
   2   3  10      554.82      544.91      9.49 o
   3   3  10        3.36        0.85      2.15 o
   4   3  10      145.02      151.64      7.33 o
   5   3  10      811.67      784.51     16.43 o
   6   3  10      170.81      160.19      7.32 o
   7   3  10       44.54       38.21      7.35 o
   8   3  10        5.85        1.96      4.76 o
   9   3  10        6.39        6.28      5.54 o
  10   3  10        8.33        4.12      6.16 o
 -12   4  10        4.59       -3.03      6.81 o
 -11   4  10        2.16        0.67      7.49 o
 -10   4  10       17.49       27.71      6.82 o
  -9   4  10       40.09       54.76      7.34 o
  -8   4  10      102.51      103.51      5.93 o
  -7   4  10     1012.18      957.70     14.95 o
  -6   4  10      281.67      295.97      7.79 o
  -5   4  10      676.62      662.85     11.35 o
  -4   4  10      156.06      155.00      5.67 o
  -3   4  10      172.75      175.60      5.31 o
  -2   4  10       48.41       51.42      3.13 o
  -1   4  10       71.16       44.70      4.18 o
   0   4  10       60.79       66.41      3.73 o
   1   4  10      362.34      364.37     10.23 o
   2   4  10      461.99      496.93      8.38 o
   3   4  10      282.48      315.73      7.63 o
   4   4  10      677.34      654.45     11.64 o
   5   4  10      178.24      169.76      6.52 o
   6   4  10       55.49       56.38      8.76 o
   7   4  10       96.47       84.96      7.09 o
   8   4  10        0.23        1.17      4.84 o
   9   4  10       11.56       16.16      5.87 o
  10   4  10        1.29       17.74      6.72 o
 -12   5  10        0.03       -5.25      6.37 o
 -11   5  10        1.75        1.79      5.83 o
 -10   5  10        1.56        2.84      5.10 o
  -9   5  10       16.41        6.96      7.59 o
  -8   5  10      224.96      223.23      9.81 o
  -7   5  10        0.35       -0.35      3.05 o
  -6   5  10       16.22       24.83      3.09 o
  -5   5  10       18.69       22.05      2.94 o
  -4   5  10        4.96        3.60      2.13 o
  -3   5  10      148.53      138.71      4.38 o
  -2   5  10      100.94      101.76      3.50 o
  -1   5  10      142.48      156.20      4.74 o
   0   5  10      246.98      232.20      5.48 o
   1   5  10        1.92        4.83      1.91 o
   2   5  10       30.66       35.40      3.20 o
   3   5  10      261.51      283.58      7.99 o
   4   5  10      750.31      768.15     12.05 o
   5   5  10      174.00      197.03      6.97 o
   6   5  10       43.61       42.00      5.73 o
   7   5  10        7.66        2.04      4.58 o
   8   5  10       32.93       39.37      6.35 o
   9   5  10       22.85       26.42      6.77 o
  10   5  10        6.84        4.36     13.29 o
 -11   6  10        6.36        4.68      6.81 o
 -10   6  10       15.05        9.40      7.79 o
  -9   6  10       37.33       24.06      5.80 o
  -8   6  10       28.73       25.53      4.29 o
  -7   6  10      377.93      358.41     14.61 o
  -6   6  10      407.72      425.03     13.69 o
  -5   6  10      400.78      391.95      8.81 o
  -4   6  10       64.35       61.36      3.48 o
  -3   6  10      442.93      456.65     12.05 o
  -2   6  10      341.09      322.18      5.95 o
  -1   6  10      118.14      115.94      4.15 o
   0   6  10        9.85        3.45      2.14 o
   1   6  10      567.17      598.08      8.96 o
   2   6  10       36.12       43.35      3.52 o
   3   6  10     1776.44     1828.39     20.77 o
   4   6  10      339.82      350.80      9.71 o
   5   6  10        2.88       -2.93      4.29 o
   6   6  10        3.59        3.61      4.25 o
   7   6  10       30.12       19.04      5.41 o
   8   6  10       13.14       14.59      6.02 o
   9   6  10        0.97        1.82      8.71 o
 -11   7  10        3.61       15.92      8.16 o
 -10   7  10      110.66      112.02     10.74 o
  -9   7  10        8.98       15.81      6.50 o
  -8   7  10       14.20       15.35      4.93 o
  -7   7  10       12.40       10.95      4.31 o
  -6   7  10        4.95        5.12      3.09 o
  -5   7  10       57.91       43.71      3.93 o
  -4   7  10        0.03       -2.39      2.39 o
  -3   7  10       67.91       68.19      3.90 o
  -2   7  10      525.08      497.14      9.18 o
  -1   7  10      770.65      755.97     11.46 o
   0   7  10      251.10      226.64      6.22 o
   1   7  10        0.08       -2.26      2.26 o
   2   7  10        8.94       11.18      2.64 o
   3   7  10        2.74        1.84      3.22 o
   4   7  10      696.22      686.87     13.52 o
   5   7  10       90.92       71.35      6.35 o
   6   7  10       36.85       34.99      5.84 o
   7   7  10        0.24        1.50      5.00 o
   8   7  10       13.29       17.91      7.00 o
 -10   8  10        1.52        8.27      7.07 o
  -9   8  10       77.56       95.66      9.71 o
  -8   8  10        0.02        5.18      4.38 o
  -7   8  10       14.02       16.72      4.79 o
  -6   8  10      111.26       98.20      5.51 o
  -5   8  10       76.82       86.58      5.71 o
  -4   8  10       14.55       11.38      3.08 o
  -3   8  10      157.56      132.53      7.31 o
  -2   8  10       52.68       52.21      3.83 o
  -1   8  10      263.11      258.91      7.05 o
   0   8  10       88.19       78.61      3.59 o
   1   8  10       22.07       17.70      2.63 o
   2   8  10       10.34       11.91      2.53 o
   3   8  10       84.06       81.71      4.58 o
   4   8  10        0.78        1.11      3.92 o
   5   8  10       16.79       11.04      5.37 o
   6   8  10        0.12       -2.00      5.42 o
   7   8  10       26.34       25.82      6.95 o
   8   8  10       12.82       13.18      7.10 o
  -9   9  10        0.03        5.85      6.73 o
  -8   9  10       15.62       17.10      5.24 o
  -7   9  10        3.10        0.91      4.22 o
  -6   9  10      170.77      162.42     12.62 o
  -5   9  10      119.08      106.91      7.02 o
  -4   9  10      209.39      177.71      9.50 o
  -3   9  10       23.05       28.81      4.45 o
  -2   9  10      143.35      135.14      7.38 o
  -1   9  10      135.46      139.37      7.28 o
   0   9  10       45.31       45.08      5.03 o
   1   9  10        4.89        5.43      2.23 o
   2   9  10        3.08        1.83      2.29 o
   3   9  10       58.50       53.02      7.53 o
   4   9  10       45.04       42.39      5.13 o
   5   9  10        6.98        7.56      4.51 o
   6   9  10       45.24       51.18      7.18 o
   7   9  10       10.85       12.92      6.44 o
  -8  10  10        0.06        2.37      7.30 o
  -7  10  10        7.94        8.07      4.38 o
  -6  10  10       11.10       17.38      4.66 o
  -5  10  10        5.31        8.54      4.40 o
  -4  10  10        8.05        4.70      4.31 o
  -3  10  10        6.16        0.70      3.76 o
  -2  10  10       41.19       42.06      4.81 o
  -1  10  10      120.52      107.32      6.24 o
   0  10  10        0.92       -3.92      4.03 o
   1  10  10       23.40       25.80      4.04 o
   2  10  10       51.66       62.11      5.54 o
   3  10  10       25.20       17.80      3.73 o
   4  10  10        2.77       -3.50      3.50 o
   5  10  10       27.66       33.26      6.36 o
   6  10  10       50.23       48.25     10.13 o
  -7  11  10       22.07       15.09      7.37 o
  -6  11  10       65.68       66.33      7.03 o
  -5  11  10        0.08        5.09      4.49 o
  -4  11  10       35.79       27.97      4.98 o
  -3  11  10        0.43       -4.05      4.05 o
  -2  11  10       16.30       19.15      4.61 o
  -1  11  10        8.09       -6.71      9.47 o
   0  11  10       37.25       28.52     12.23 o
   1  11  10       60.18       42.53     14.06 o
   2  11  10       36.60       20.41     12.75 o
   3  11  10       27.53       39.25     15.64 o
   4  11  10        0.40        6.76      5.69 o
  -4  12  10       19.85       16.46      5.07 o
  -3  12  10       22.43        3.69     10.48 o
  -2  12  10       49.68       67.72     16.23 o
  -1  12  10        0.06        8.13     11.10 o
   0  12  10        0.62        6.89      9.94 o
   1  12  10        0.35        2.50     11.36 o
   2  12  10       26.25       46.07     15.51 o
 -13   1  11        1.42        7.55      9.72 o
 -12   1  11       64.81       54.31      9.59 o
 -11   1  11       10.97        7.71      6.31 o
 -10   1  11       62.52       57.40      6.91 o
  -9   1  11      179.50      167.70      9.02 o
  -8   1  11      106.28      100.23      5.31 o
  -7   1  11       25.29       27.15      4.09 o
  -6   1  11      196.66      188.42      7.17 o
  -5   1  11        0.39        1.55      3.76 o
  -4   1  11       15.55       15.30      2.58 o
  -3   1  11      220.92      225.91      5.92 o
  -2   1  11       46.26       44.79      3.10 o
  -1   1  11     1803.33     1781.25     19.41 o
   0   1  11      157.29      160.63      6.42 o
   1   1  11        7.56       13.78      3.18 o
   2   1  11      142.09      137.42      5.74 o
   3   1  11      170.63      173.72      7.39 o
   4   1  11       18.91       13.49      3.68 o
   5   1  11      240.38      234.68     11.46 o
   6   1  11      232.24      230.49     16.11 o
   7   1  11       74.10       59.44      7.02 o
   8   1  11       78.30       74.79     10.68 o
   9   1  11       17.56        7.33      6.50 o
  10   1  11        8.27       18.94      8.82 o
 -13   2  11        0.09        3.25     12.18 o
 -12   2  11        1.15       -3.79      6.73 o
 -11   2  11        0.41        1.56      7.75 o
 -10   2  11      106.79       83.30      9.02 o
  -9   2  11       67.82       77.93      6.84 o
  -8   2  11      374.93      366.86      9.91 o
  -7   2  11       16.39       17.27      3.65 o
  -6   2  11        3.21        4.47      2.87 o
  -5   2  11      113.80      111.60      5.38 o
  -4   2  11      194.46      204.64      5.84 o
  -3   2  11      293.75      304.31      6.36 o
  -2   2  11       10.49       14.81      2.27 o
  -1   2  11      443.31      491.41      8.33 o
   0   2  11      372.20      409.90      9.04 o
   1   2  11      112.21      116.77      5.11 o
   2   2  11      213.75      213.16      7.03 o
   3   2  11      157.34      157.54      5.31 o
   4   2  11        7.98       14.01      2.87 o
   5   2  11       20.93       26.09      4.72 o
   6   2  11       48.85       34.75      4.74 o
   7   2  11       15.45       15.24      6.68 o
   8   2  11        0.02       -4.02      5.24 o
   9   2  11        0.16       16.01      9.94 o
  10   2  11        3.66        9.68      8.55 o
 -12   3  11        7.25       12.09      7.56 o
 -11   3  11       21.27       19.29      7.50 o
 -10   3  11      176.43      179.42     11.58 o
  -9   3  11      147.84      137.50      9.81 o
  -8   3  11      161.87      173.62      6.92 o
  -7   3  11      282.95      278.42      8.30 o
  -6   3  11      173.17      167.44      5.92 o
  -5   3  11       63.92       56.30      3.71 o
  -4   3  11       86.68       98.72      4.44 o
  -3   3  11      400.43      407.13      7.36 o
  -2   3  11      183.96      182.80      4.95 o
  -1   3  11       32.04       25.48      2.86 o
   0   3  11       71.08       55.80      3.83 o
   1   3  11      106.10      107.94      4.20 o
   2   3  11       10.11       11.57      2.63 o
   3   3  11        0.01       -2.22      2.22 o
   4   3  11       76.42       85.48      7.07 o
   5   3  11        3.73        2.91      4.70 o
   6   3  11       75.58       82.72      6.07 o
   7   3  11       56.29       46.35      8.09 o
   8   3  11       12.62       15.05      7.01 o
   9   3  11       26.06       29.29      6.73 o
  10   3  11        5.04        4.07      6.61 o
 -12   4  11       10.22       19.85      8.10 o
 -11   4  11        1.86        6.35      6.89 o
 -10   4  11       66.42       77.30      8.96 o
  -9   4  11        6.79        0.73      5.76 o
  -8   4  11       59.29       72.24      5.51 o
  -7   4  11       28.87       30.56      5.05 o
  -6   4  11     1130.94     1103.64     16.35 o
  -5   4  11      472.89      454.81     10.15 o
  -4   4  11       35.69       38.75      3.36 o
  -3   4  11      373.77      374.76      7.15 o
  -2   4  11       26.10       28.05      2.81 o
  -1   4  11       27.85       21.95      2.52 o
   0   4  11      197.18      186.59      7.35 o
   1   4  11        0.02       -0.52      2.01 o
   2   4  11      643.74      628.93      9.92 o
   3   4  11     1220.34     1173.13     16.50 o
   4   4  11      219.79      253.07      8.15 o
   5   4  11      260.19      268.16      9.05 o
   6   4  11       43.48       43.51      4.57 o
   7   4  11       32.93       33.36      5.89 o
   8   4  11       53.10       61.27      7.18 o
   9   4  11        0.96       -1.05      7.61 o
 -12   5  11        4.87        4.30     11.91 o
 -11   5  11       14.88       12.27      6.37 o
 -10   5  11        9.88        5.68      6.40 o
  -9   5  11       51.20       47.03      6.70 o
  -8   5  11      183.56      199.38      8.11 o
  -7   5  11       15.60       14.47      4.73 o
  -6   5  11      404.08      376.02      9.08 o
  -5   5  11        5.09        8.49      2.68 o
  -4   5  11        2.19       -2.31      2.31 o
  -3   5  11      100.97       99.68      3.96 o
  -2   5  11       21.07       18.93      2.33 o
  -1   5  11        7.52        5.92      2.14 o
   0   5  11      402.44      389.06      7.33 o
   1   5  11        0.73        1.65      1.95 o
   2   5  11       14.99       14.63      2.44 o
   3   5  11       55.44       46.86      4.26 o
   4   5  11        6.29        6.76      3.29 o
   5   5  11       35.45       35.46      6.01 o
   6   5  11       31.06       28.95      6.52 o
   7   5  11       14.38        5.49      5.05 o
   8   5  11       17.86       24.35      8.26 o
   9   5  11       36.95       38.92      7.27 o
 -11   6  11       16.74        8.74      7.22 o
 -10   6  11       14.04       24.10      7.42 o
  -9   6  11       43.02       28.98      5.87 o
  -8   6  11      139.20      126.42      7.01 o
  -7   6  11      125.08      131.36      6.73 o
  -6   6  11        0.95        5.04      3.06 o
  -5   6  11      342.13      319.82      8.28 o
  -4   6  11        5.16       -0.16      2.52 o
  -3   6  11       33.22       42.39      3.87 o
  -2   6  11        0.53        3.20      1.98 o
  -1   6  11      110.03       95.78      4.18 o
   0   6  11       49.47       45.58      5.44 o
   1   6  11       37.59       41.23      3.19 o
   2   6  11      167.83      174.04      5.73 o
   3   6  11      273.37      281.39      8.93 o
   4   6  11      196.52      179.09      8.33 o
   5   6  11       10.31       10.40      4.04 o
   6   6  11       42.11       46.26      6.33 o
   7   6  11        0.01        4.73      5.03 o
   8   6  11       10.35       16.21      6.09 o
   9   6  11       12.99       19.51      9.24 o
 -11   7  11        0.39        6.56     11.19 o
 -10   7  11      100.82      118.50     11.30 o
  -9   7  11       57.77       58.40      8.50 o
  -8   7  11        9.89        6.15      4.57 o
  -7   7  11        0.83        2.70      3.93 o
  -6   7  11      263.69      256.21      9.54 o
  -5   7  11      111.77      102.25      5.18 o
  -4   7  11       24.25       21.12      3.19 o
  -3   7  11       81.51       81.83      4.25 o
  -2   7  11        9.77       16.41      3.37 o
  -1   7  11      109.30      103.22      5.11 o
   0   7  11      129.33      131.75      5.18 o
   1   7  11       77.97       84.28      4.54 o
   2   7  11       32.09       30.89      4.25 o
   3   7  11       13.74       16.52      3.90 o
   4   7  11        1.75       -2.11      3.47 o
   5   7  11       48.54       54.40      6.42 o
   6   7  11        2.43       -1.16      4.89 o
   7   7  11        8.00        9.23      7.37 o
   8   7  11      122.89      156.66     11.62 o
 -10   8  11       22.03       24.44      8.11 o
  -9   8  11       34.53       29.39      7.62 o
  -8   8  11       24.65       28.11      5.58 o
  -7   8  11        2.88       10.97      4.49 o
  -6   8  11        6.90        7.99      3.48 o
  -5   8  11        2.99       -1.31      2.96 o
  -4   8  11       37.05       35.58      6.22 o
  -3   8  11        0.41       -2.60      2.60 o
  -2   8  11      170.13      156.12      6.14 o
  -1   8  11        8.19        5.54      2.96 o
   0   8  11        1.27       -1.38      2.17 o
   1   8  11       44.94       48.73      5.62 o
   2   8  11      158.54      145.36      6.36 o
   3   8  11      100.25      112.29      5.38 o
   4   8  11       79.45      105.54      9.33 o
   5   8  11       10.63       10.20      5.86 o
   6   8  11       24.68       34.53      7.17 o
   7   8  11       46.44       71.30      8.93 o
  -9   9  11        0.17        3.85      6.74 o
  -8   9  11        5.13        9.74      5.08 o
  -7   9  11        5.62       12.61      4.67 o
  -6   9  11        3.34       -2.85      4.41 o
  -5   9  11        2.66        6.17      4.16 o
  -4   9  11       14.71       11.91      5.44 o
  -3   9  11       59.92       70.91      7.12 o
  -2   9  11        6.57        9.02      4.15 o
  -1   9  11      220.40      183.82      5.62 o
   0   9  11       55.20       53.67      3.72 o
   1   9  11        3.34        2.25      2.43 o
   2   9  11        1.30        5.48      3.04 o
   3   9  11       31.02       38.68      5.01 o
   4   9  11        0.17        5.25      4.26 o
   5   9  11       44.90       43.60      5.74 o
   6   9  11        0.04        2.60      5.76 o
  -8  10  11        0.43        4.77      6.46 o
  -7  10  11        9.77       15.18      5.05 o
  -6  10  11       37.56       38.89      5.69 o
  -5  10  11       97.24       99.50      7.54 o
  -4  10  11      171.18      173.85      9.06 o
  -3  10  11        2.74       -3.81      3.81 o
  -2  10  11        0.04        6.95      3.99 o
  -1  10  11        5.32        4.52      3.74 o
   0  10  11       45.31       41.37      4.96 o
   1  10  11       26.55       26.63      5.55 o
   2  10  11       14.05       16.79      4.39 o
   3  10  11        1.42       -0.86      3.62 o
   4  10  11       44.21       45.69     11.05 o
   5  10  11        4.15        5.31      5.39 o
  -6  11  11        6.23       13.60      7.56 o
  -5  11  11        2.75        1.47      4.47 o
  -4  11  11        2.65        5.99      4.41 o
  -3  11  11        2.25        9.13      5.16 o
  -2  11  11      120.70      114.66      8.49 o
  -1  11  11       55.47       60.50      6.56 o
   0  11  11       53.07       61.32      6.35 o
   1  11  11        5.72       17.32     12.41 o
   2  11  11       25.15       35.07     15.17 o
   3  11  11       13.99        7.79     12.93 o
  -3  12  11       13.32       11.40      9.42 o
  -2  12  11        0.49       10.84     11.74 o
  -1  12  11        0.79       21.88     12.23 o
   0  12  11        0.04        5.06     10.89 o
 -12   0  12        0.73      -11.51     11.51 o
 -11   0  12       45.49       54.94     10.77 o
 -10   0  12       12.35       18.45      7.50 o
  -9   0  12       27.08       21.49      7.60 o
  -8   0  12        5.22        3.35      6.03 o
  -7   0  12      120.49      125.62     10.24 o
  -6   0  12      587.63      579.97     19.78 o
  -5   0  12        3.76       13.55      4.77 o
  -4   0  12       90.24       85.32      6.53 o
  -3   0  12      108.43      107.36      6.06 o
  -2   0  12      501.85      473.52     11.65 o
  -1   0  12        0.00        1.08      3.24 o
   0   0  12      491.53      488.66     11.36 o
   1   0  12      611.72      652.66     31.50 o
   2   0  12       72.60       62.67      7.47 o
   3   0  12       53.69       35.18      6.13 o
   4   0  12       30.23       28.55      9.30 o
   5   0  12      134.86      128.71     10.63 o
   6   0  12      190.75      182.99     16.74 o
   7   0  12       73.82       53.07      7.60 o
   8   0  12        7.60       -5.53      9.87 o
   9   0  12        4.34       -8.32      9.07 o
 -12   1  12       19.10       11.40      7.68 o
 -11   1  12       11.58        7.45      6.82 o
 -10   1  12       18.15        9.97      5.14 o
  -9   1  12      155.90      141.67     10.80 o
  -8   1  12      101.54      113.69      7.34 o
  -7   1  12       31.50       40.61      5.73 o
  -6   1  12      227.21      222.08      7.99 o
  -5   1  12        0.35        3.00      2.63 o
  -4   1  12        1.05       -2.04      2.04 o
  -3   1  12      909.26      942.59     13.18 o
  -2   1  12      624.68      687.59     10.00 o
  -1   1  12       27.25       29.82      3.15 o
   0   1  12       82.56       84.29      5.01 o
   1   1  12       24.37       24.99      3.34 o
   2   1  12      300.40      324.21      9.87 o
   3   1  12      127.73      123.94      6.63 o
   4   1  12       84.04       95.13      6.39 o
   5   1  12      194.80      165.00      8.22 o
   6   1  12       20.08       17.79      4.86 o
   7   1  12        2.41       -1.84      3.73 o
   8   1  12        0.01       -4.06      5.61 o
   9   1  12       23.80       17.80      8.31 o
  10   1  12       14.72       12.08     16.00 o
 -12   2  12       19.37        3.63     10.12 o
 -11   2  12       24.56       27.66      7.81 o
 -10   2  12       35.65       35.95      7.51 o
  -9   2  12        0.13        0.47      5.52 o
  -8   2  12       58.13       53.92      5.20 o
  -7   2  12       83.05       93.46      5.43 o
  -6   2  12       43.92       43.50      4.31 o
  -5   2  12       25.87       28.81      3.55 o
  -4   2  12      166.60      168.50      7.42 o
  -3   2  12       54.44       52.10      3.37 o
  -2   2  12      222.09      221.58      6.57 o
  -1   2  12       30.88       33.45      3.00 o
   0   2  12        0.02        1.10      2.36 o
   1   2  12       51.76       46.72      4.08 o
   2   2  12      287.81      299.86     12.07 o
   3   2  12      153.61      142.47      6.44 o
   4   2  12      791.70      778.33     16.71 o
   5   2  12       71.38       82.25      6.60 o
   6   2  12        4.80        3.25      4.14 o
   7   2  12        4.85        6.05      4.71 o
   8   2  12        4.35       -6.21      6.21 o
   9   2  12       15.49       12.66      8.30 o
 -12   3  12       35.02       37.92     13.70 o
 -11   3  12      126.43      135.73     13.96 o
 -10   3  12       39.10       46.49      7.81 o
  -9   3  12       63.85       63.80      8.03 o
  -8   3  12        0.11        0.91      3.08 o
  -7   3  12      177.44      163.49      6.77 o
  -6   3  12      327.43      308.93      8.09 o
  -5   3  12      659.07      636.01     11.07 o
  -4   3  12       43.13       47.50      3.45 o
  -3   3  12       76.21       65.05      3.64 o
  -2   3  12       13.17        9.89      2.27 o
  -1   3  12        0.00       -0.26      1.93 o
   0   3  12        1.95        0.09      2.52 o
   1   3  12      695.56      664.83     12.64 o
   2   3  12      492.39      489.24     11.00 o
   3   3  12      960.49      950.07     18.64 o
   4   3  12      460.10      472.85     13.01 o
   5   3  12       24.88       19.37      4.84 o
   6   3  12        0.20        3.77      3.78 o
   7   3  12        2.04        1.80      4.49 o
   8   3  12        0.86       -5.68      6.73 o
   9   3  12        0.73       -8.63      8.63 o
 -12   4  12        0.73       -5.82     11.57 o
 -11   4  12        2.10        0.12      6.43 o
 -10   4  12       96.71      106.88     11.45 o
  -9   4  12      233.01      210.23     12.32 o
  -8   4  12       35.65       43.49      6.19 o
  -7   4  12        0.60       -2.64      3.37 o
  -6   4  12        0.00        0.23      2.78 o
  -5   4  12        0.73       -0.39      2.28 o
  -4   4  12      552.47      545.13      9.88 o
  -3   4  12      271.31      269.04      6.40 o
  -2   4  12       77.12       65.45      3.78 o
  -1   4  12       11.84       16.07      2.65 o
   0   4  12      348.46      355.46     11.26 o
   1   4  12     1191.61     1191.11     18.21 o
   2   4  12      449.26      465.00      9.83 o
   3   4  12       64.46       87.87      5.46 o
   4   4  12      953.95      964.89     19.10 o
   5   4  12        7.35        0.70      3.73 o
   6   4  12        0.40        3.64      4.19 o
   7   4  12        4.95        0.28      4.91 o
   8   4  12       25.67       26.66      6.25 o
   9   4  12       43.54       64.61     10.78 o
 -11   5  12       56.26       50.57      8.09 o
 -10   5  12        6.96        7.51      5.73 o
  -9   5  12        8.64       18.53      5.94 o
  -8   5  12      287.64      273.59      9.59 o
  -7   5  12       82.53       83.31      5.93 o
  -6   5  12      785.13      811.61     15.43 o
  -5   5  12      141.25      151.21      8.85 o
  -4   5  12        7.29        5.41      2.52 o
  -3   5  12      373.30      355.06      6.89 o
  -2   5  12        7.48        5.22      2.26 o
  -1   5  12      239.59      244.92      6.76 o
   0   5  12       26.01       24.92      3.25 o
   1   5  12      412.65      403.09      8.55 o
   2   5  12      491.54      516.26      9.55 o
   3   5  12      300.62      313.23      9.40 o
   4   5  12        2.41        8.32      4.34 o
   5   5  12        4.82        1.83      3.73 o
   6   5  12        0.91       -1.49      4.96 o
   7   5  12        2.03        1.23      5.13 o
   8   5  12        3.35        7.17      5.81 o
   9   5  12        0.17       20.80     14.66 o
 -11   6  12        1.54        2.57      7.05 o
 -10   6  12       26.88       32.28      8.06 o
  -9   6  12       45.70       50.04      6.95 o
  -8   6  12        1.12        0.24      3.81 o
  -7   6  12       31.08       36.74      4.88 o
  -6   6  12       77.57       73.31      5.67 o
  -5   6  12        8.14        4.32      3.15 o
  -4   6  12       46.64       34.89      3.68 o
  -3   6  12       39.17       47.36      3.76 o
  -2   6  12     1115.16     1073.67     14.35 o
  -1   6  12      143.44      159.18      5.98 o
   0   6  12       63.86       63.52      4.04 o
   1   6  12      166.44      162.62      5.62 o
   2   6  12        7.22        9.46      3.55 o
   3   6  12       90.52       83.26      6.43 o
   4   6  12       28.09       27.06      4.67 o
   5   6  12      107.78       89.80      7.54 o
   6   6  12       34.19       31.19      6.20 o
   7   6  12        0.43        0.85      5.49 o
   8   6  12       42.10       58.55      7.98 o
 -10   7  12       18.87        7.89      7.27 o
  -9   7  12        7.53       10.36      6.72 o
  -8   7  12        0.01        1.39      4.27 o
  -7   7  12       31.10       33.90      5.58 o
  -6   7  12       64.18       58.28      6.08 o
  -5   7  12      125.96      120.74      6.59 o
  -4   7  12        0.55       -0.88      2.64 o
  -3   7  12       69.37       64.69      4.16 o
  -2   7  12       72.11       70.53      4.11 o
  -1   7  12      298.38      315.23      7.90 o
   0   7  12        0.73       -2.56      2.56 o
   1   7  12       16.49       12.61      3.59 o
   2   7  12        9.72        9.84      3.38 o
   3   7  12       21.22       23.88      3.96 o
   4   7  12       40.96       47.64      5.13 o
   5   7  12        0.59        1.08      5.05 o
   6   7  12       12.08       23.26      6.09 o
   7   7  12       11.30        8.32      6.81 o
  -9   8  12        2.32        6.17      6.50 o
  -8   8  12        0.25        3.70      4.75 o
  -7   8  12       40.84       67.58      6.70 o
  -6   8  12        6.54       13.22      4.70 o
  -5   8  12       11.54       13.87      3.72 o
  -4   8  12        0.13       -2.77      2.77 o
  -3   8  12        9.49       11.10      3.44 o
  -2   8  12        9.47        5.96      3.19 o
  -1   8  12      103.27      103.33      4.90 o
   0   8  12       21.51       19.03      3.41 o
   1   8  12        1.30        0.09      2.97 o
   2   8  12        0.75       -2.79      2.79 o
   3   8  12        8.79       13.70      3.79 o
   4   8  12       53.20       63.01      5.33 o
   5   8  12        1.40       -0.50      5.38 o
   6   8  12        1.05        4.42      6.27 o
   7   8  12        0.14        2.95      8.25 o
  -8   9  12        0.77        4.29      4.94 o
  -7   9  12        0.19        4.78      4.68 o
  -6   9  12        9.54       21.55      5.22 o
  -5   9  12        1.42        8.45      4.37 o
  -4   9  12        7.10        4.10      4.58 o
  -3   9  12        0.08       -2.28      3.01 o
  -2   9  12      184.80      200.91     10.12 o
  -1   9  12       20.25       15.79      3.08 o
   0   9  12       57.72       45.14      5.44 o
   1   9  12       62.15       63.21      5.39 o
   2   9  12        2.09        1.89      3.21 o
   3   9  12        3.24       11.05      3.73 o
   4   9  12        0.02        1.85      4.63 o
   5   9  12       42.73       48.18      6.27 o
   6   9  12        8.15       10.06     10.19 o
  -7  10  12       27.47       33.59      6.20 o
  -6  10  12       30.86       33.02      5.66 o
  -5  10  12       10.18       13.19      5.15 o
  -4  10  12        1.05        4.70      4.48 o
  -3  10  12        0.08       -1.95      4.29 o
  -2  10  12       61.87       41.20      5.63 o
  -1  10  12      203.84      189.23      9.43 o
   0  10  12       12.24        3.47      4.03 o
   1  10  12        9.19        3.06      3.35 o
   2  10  12        8.05        5.36      3.84 o
   3  10  12       33.10       37.08      6.17 o
   4  10  12        8.47        7.11      4.73 o
  -5  11  12      163.25      176.86     15.82 o
  -4  11  12        2.32        2.31      4.57 o
  -3  11  12       11.31        5.01      4.22 o
  -2  11  12        8.36        3.85      5.74 o
  -1  11  12        0.09       -0.78      4.92 o
   0  11  12        3.17       -2.33     11.86 o
   1  11  12       11.52       17.94     11.54 o
   2  11  12       71.09       91.12     19.41 o
 -12   1  13        8.01        2.52     10.12 o
 -11   1  13        1.14       -4.89      6.21 o
 -10   1  13       29.30       27.49      7.24 o
  -9   1  13       73.10       57.15      6.62 o
  -8   1  13       95.32      103.69      7.45 o
  -7   1  13       95.60      102.11      6.99 o
  -6   1  13      507.70      471.64     12.88 o
  -5   1  13       26.50       23.37      3.50 o
  -4   1  13        0.45        0.93      2.45 o
  -3   1  13      199.88      208.41      6.43 o
  -2   1  13       54.23       53.90      3.47 o
  -1   1  13      213.74      217.86      6.09 o
   0   1  13      410.90      431.11     14.66 o
   1   1  13       35.63       38.34      4.99 o
   2   1  13      125.28      115.13     11.49 o
   3   1  13       60.64       51.85      5.35 o
   4   1  13        0.09       -1.89      3.42 o
   5   1  13       56.99       72.11      6.47 o
   6   1  13       47.09       64.27      6.55 o
   7   1  13        1.66        6.65      4.23 o
   8   1  13        9.14       11.73      6.63 o
   9   1  13        3.63       -1.75      7.81 o
 -12   2  13       45.47       31.68      9.20 o
 -11   2  13        1.93       -0.67      6.39 o
 -10   2  13      201.80      218.26     12.85 o
  -9   2  13      128.42      115.36      9.72 o
  -8   2  13      178.54      172.20      7.36 o
  -7   2  13        6.89       10.81      4.07 o
  -6   2  13      449.17      476.90     15.88 o
  -5   2  13      491.56      491.44     10.63 o
  -4   2  13       51.99       50.19      3.66 o
  -3   2  13        0.02       -1.67      2.16 o
  -2   2  13      118.90      111.57      4.51 o
  -1   2  13      173.66      177.93      6.34 o
   0   2  13      223.20      223.67     17.12 o
   1   2  13        0.43        0.44      2.56 o
   2   2  13       61.79       75.02      5.16 o
   3   2  13        5.94       11.10      4.37 o
   4   2  13        1.92        1.59      3.96 o
   5   2  13       38.43       43.97      6.17 o
   6   2  13      149.65      143.49      8.59 o
   7   2  13        6.90       10.58      4.30 o
   8   2  13        0.10        8.05      7.49 o
   9   2  13       45.93       46.60     10.10 o
 -12   3  13        0.01       -1.71      7.42 o
 -11   3  13        0.61       -0.61      6.73 o
 -10   3  13       63.21       66.13      9.96 o
  -9   3  13      319.93      298.76     14.05 o
  -8   3  13      147.91      164.70      8.16 o
  -7   3  13        0.07        0.24      3.08 o
  -6   3  13        1.20        0.84      3.06 o
  -5   3  13        9.17       13.19      3.24 o
  -4   3  13      385.87      381.34      8.03 o
  -3   3  13      154.65      135.90      5.60 o
  -2   3  13       11.84       10.48      3.04 o
  -1   3  13      238.49      242.79      6.49 o
   0   3  13       77.30       71.45      4.48 o
   1   3  13      324.26      315.73      9.06 o
   2   3  13      531.62      533.55     13.36 o
   3   3  13      450.99      435.18     12.40 o
   4   3  13      262.31      289.81     10.92 o
   5   3  13       73.87       76.26      6.66 o
   6   3  13       49.88       44.02      5.61 o
   7   3  13      136.68      115.62     10.59 o
   8   3  13        4.45        0.75      7.58 o
   9   3  13        0.47        2.23      6.17 o
 -11   4  13       21.21       10.97     15.20 o
 -10   4  13        0.48       -5.34      7.55 o
  -9   4  13       24.65       21.52      6.52 o
  -8   4  13        1.98        0.72      3.71 o
  -7   4  13       12.33       17.40      4.05 o
  -6   4  13       83.27       79.58      5.72 o
  -5   4  13      730.24      678.39     11.71 o
  -4   4  13       15.27       10.67      2.83 o
  -3   4  13      395.87      380.43      7.78 o
  -2   4  13      105.59      116.06      5.13 o
  -1   4  13      224.77      260.91      7.52 o
   0   4  13      156.29      143.94      5.82 o
   1   4  13        9.38       10.99      3.78 o
   2   4  13       15.10       18.80      4.81 o
   3   4  13       54.71       57.71      5.66 o
   4   4  13       73.07       48.27      5.68 o
   5   4  13        4.80        6.68      5.43 o
   6   4  13        8.91        8.60      4.86 o
   7   4  13        5.12       -1.94      5.42 o
   8   4  13       19.44       20.51      6.38 o
 -11   5  13       47.63       67.23     10.42 o
 -10   5  13       39.10       41.21      7.42 o
  -9   5  13       39.64       47.64      9.09 o
  -8   5  13        0.00       -3.59      3.59 o
  -7   5  13      241.91      241.16      9.08 o
  -6   5  13       89.73       84.50      5.91 o
  -5   5  13      130.06      131.05      6.19 o
  -4   5  13        3.80        4.89      3.10 o
  -3   5  13       35.44       32.48      3.05 o
  -2   5  13      468.22      441.59      7.87 o
  -1   5  13      525.33      506.91     10.51 o
   0   5  13       10.31        5.36      3.01 o
   1   5  13      120.13      104.47      4.79 o
   2   5  13       27.07       31.82      4.94 o
   3   5  13      253.73      274.83     10.37 o
   4   5  13        0.00       -3.98      3.98 o
   5   5  13        0.31       -1.20      3.84 o
   6   5  13        0.30        0.17      4.25 o
   7   5  13       13.89        1.35      5.72 o
   8   5  13        0.05       -3.09      5.92 o
 -11   6  13        0.03        0.41     10.25 o
 -10   6  13        0.05        4.91      6.29 o
  -9   6  13        1.49        5.57      6.05 o
  -8   6  13       71.88       75.03      6.23 o
  -7   6  13       35.68       27.03      4.78 o
  -6   6  13      102.24       98.72      6.42 o
  -5   6  13       13.95        2.85      3.56 o
  -4   6  13       21.48       18.62      3.75 o
  -3   6  13      106.26       98.92      4.92 o
  -2   6  13        0.12        0.90      2.60 o
  -1   6  13      233.70      223.17      9.51 o
   0   6  13       73.77       68.38      5.23 o
   1   6  13      114.31      121.43      6.32 o
   2   6  13       37.58       38.64      4.80 o
   3   6  13        2.24       -3.81      3.81 o
   4   6  13        0.00       -2.53      4.67 o
   5   6  13       39.98       40.62      7.03 o
   6   6  13       30.65       22.48      6.81 o
   7   6  13       34.85       32.34      7.32 o
 -10   7  13        0.19        3.20      7.06 o
  -9   7  13        0.11       -2.99      7.81 o
  -8   7  13        2.03        4.10      5.11 o
  -7   7  13        5.44        9.13      5.84 o
  -6   7  13       12.11        4.24      5.07 o
  -5   7  13       22.89       22.91      4.35 o
  -4   7  13       85.25       85.47      5.52 o
  -3   7  13       38.07       40.79      4.34 o
  -2   7  13       92.59       88.60      5.18 o
  -1   7  13      120.99       96.67      6.04 o
   0   7  13       10.45       10.45      3.69 o
   1   7  13        8.61        8.12      3.72 o
   2   7  13      154.13      156.97      7.27 o
   3   7  13        0.09        5.10      3.65 o
   4   7  13       19.68       24.29      4.88 o
   5   7  13       79.47       98.82      6.98 o
   6   7  13        1.36        1.57      5.62 o
   7   7  13       14.38       10.16      7.20 o
  -9   8  13        0.57       -0.14      6.12 o
  -8   8  13       14.14       17.36      5.93 o
  -7   8  13       31.36       21.38      5.41 o
  -6   8  13       50.64       69.80      6.79 o
  -5   8  13        0.07       -3.44      5.69 o
  -4   8  13        1.57       -1.12      3.48 o
  -3   8  13        0.21       -2.98      3.82 o
  -2   8  13      135.49      142.14      7.86 o
  -1   8  13       21.90       12.69      4.01 o
   0   8  13       43.30       48.85      4.84 o
   1   8  13        3.06        5.55      3.18 o
   2   8  13       32.67       38.45      4.20 o
   3   8  13       31.73       34.19      4.90 o
   4   8  13        0.19       -2.75      3.72 o
   5   8  13        0.06        4.25      5.88 o
   6   8  13        0.10        3.13      6.33 o
  -8   9  13        5.86        7.52      5.58 o
  -7   9  13       23.79       27.89      5.91 o
  -6   9  13       17.16       14.55      6.83 o
  -5   9  13       50.47       55.64      6.33 o
  -4   9  13        1.25        0.92      4.48 o
  -3   9  13        0.52       -0.64      3.22 o
  -2   9  13       26.58       34.01      5.60 o
  -1   9  13        0.64        1.63      4.78 o
   0   9  13        0.90        2.35      3.28 o
   1   9  13        0.18       -2.99      2.99 o
   2   9  13        1.53       -0.29      3.34 o
   3   9  13       15.21       20.19      4.37 o
   4   9  13       10.70       12.16      5.13 o
   5   9  13        7.89        8.73      5.43 o
  -6  10  13        2.55        7.43      5.37 o
  -5  10  13        8.82        8.89      5.25 o
  -4  10  13       14.51       16.77      7.64 o
  -3  10  13       19.66        6.58      5.04 o
  -2  10  13       93.23       94.76      7.71 o
  -1  10  13       27.42       19.67      7.47 o
   0  10  13        0.75        0.24      4.02 o
   1  10  13        1.87       -1.34      3.39 o
   2  10  13        7.62        7.28      4.03 o
   3  10  13       60.71       70.70      6.22 o
  -4  11  13        0.71       -5.84      5.84 o
  -3  11  13        2.06       -0.57      5.68 o
  -2  11  13       10.87       12.81      5.86 o
  -1  11  13       31.25       23.39      8.53 o
   0  11  13       27.85       34.04      6.76 o
   1  11  13        0.01       -1.73      9.74 o
 -12   0  14       92.40      104.78     22.06 o
 -11   0  14       59.54       63.90     17.42 o
 -10   0  14       32.73       34.78      9.03 o
  -9   0  14        2.27       -1.92      6.22 o
  -8   0  14        7.75        7.37      6.39 o
  -7   0  14       32.26       29.78      7.38 o
  -6   0  14      966.23     1018.20     28.66 o
  -5   0  14        4.91        3.93      4.27 o
  -4   0  14      437.97      479.40     15.01 o
  -3   0  14       22.03       21.81      8.00 o
  -2   0  14       16.76        5.70      3.87 o
  -1   0  14       19.52       17.51      4.25 o
   0   0  14      160.50      128.12      9.77 o
   1   0  14        1.83        4.75      6.26 o
   2   0  14        9.06        3.57      5.13 o
   3   0  14       48.62       62.38      8.67 o
   4   0  14      559.97      529.94     20.53 o
   5   0  14       13.12       14.88      9.20 o
   6   0  14       64.60       84.59     10.54 o
   7   0  14        9.91        6.24      7.07 o
   8   0  14        0.10       15.78     10.35 o
 -12   1  14       55.05       66.91     13.34 o
 -11   1  14       25.42       19.30      7.65 o
 -10   1  14       52.45       60.59      8.64 o
  -9   1  14        0.93        0.21      4.65 o
  -8   1  14      462.87      468.49     14.34 o
  -7   1  14       33.90       35.88      5.33 o
  -6   1  14       73.52       85.35      6.57 o
  -5   1  14       52.80       48.89      4.84 o
  -4   1  14      123.81      134.54      7.96 o
  -3   1  14      179.39      159.79      7.24 o
  -2   1  14        0.16        0.67      2.23 o
  -1   1  14        1.19        2.86      2.49 o
   0   1  14      105.96      108.54      7.18 o
   1   1  14      704.57      750.41     16.36 o
   2   1  14     1277.17     1227.38     22.32 o
   3   1  14      291.77      283.70     10.64 o
   4   1  14       51.48       40.06      5.76 o
   5   1  14      102.66      102.86      8.55 o
   6   1  14       60.61       67.61      6.97 o
   7   1  14       20.31       18.08      5.16 o
   8   1  14        2.82        4.59      7.61 o
 -12   2  14        9.17       16.75     13.14 o
 -11   2  14       75.08       77.16     10.08 o
 -10   2  14        0.05       -4.44      6.06 o
  -9   2  14        0.04       -3.42      5.40 o
  -8   2  14       84.16       87.27      8.23 o
  -7   2  14      183.57      183.21     10.97 o
  -6   2  14       38.69       30.90      5.01 o
  -5   2  14     1122.39     1139.52     24.89 o
  -4   2  14       69.07       60.58      4.47 o
  -3   2  14        0.13       -2.39      2.39 o
  -2   2  14       45.36       47.77      3.53 o
  -1   2  14       90.53       87.34      4.38 o
   0   2  14        5.59        6.53      3.14 o
   1   2  14       16.04       16.70      4.02 o
   2   2  14       92.61       92.95      6.47 o
   3   2  14      252.88      232.03      9.69 o
   4   2  14       12.61       12.69      4.67 o
   5   2  14        2.99        1.53      4.21 o
   6   2  14        0.29        0.50      4.82 o
   7   2  14        0.56       -2.37      4.43 o
   8   2  14       15.40        8.39      7.99 o
 -11   3  14       25.94       33.23     10.14 o
 -10   3  14       25.22       27.31      7.72 o
  -9   3  14        1.47        0.76      5.52 o
  -8   3  14       33.77       36.59      5.25 o
  -7   3  14        1.70       -5.30      5.30 o
  -6   3  14      133.68      150.39      7.50 o
  -5   3  14      142.94      123.47      6.28 o
  -4   3  14      756.06      751.17     12.59 o
  -3   3  14        3.65        1.66      2.75 o
  -2   3  14      468.46      454.41      8.65 o
  -1   3  14      239.18      229.28      6.66 o
   0   3  14      109.75      121.34      6.45 o
   1   3  14       77.28       64.04      5.67 o
   2   3  14       10.33        1.63      3.56 o
   3   3  14       97.97       95.23      7.00 o
   4   3  14      537.17      536.84     14.56 o
   5   3  14       64.00       59.84      8.64 o
   6   3  14        3.69        3.97      5.00 o
   7   3  14        5.74       10.60      5.51 o
   8   3  14       80.38       82.22     11.25 o
 -11   4  14       61.01       72.26      9.55 o
 -10   4  14        3.58        3.67      8.93 o
  -9   4  14       27.31       19.70      6.35 o
  -8   4  14        4.21       -3.66      3.66 o
  -7   4  14       38.85       24.06      5.96 o
  -6   4  14      222.61      225.77      8.95 o
  -5   4  14      391.56      367.99      9.71 o
  -4   4  14      125.79      118.48      5.11 o
  -3   4  14        2.37        7.67      2.89 o
  -2   4  14      132.56      131.24      5.43 o
  -1   4  14        0.19       -2.87      2.87 o
   0   4  14      821.26      819.11     15.35 o
   1   4  14       17.55        9.46      4.10 o
   2   4  14       12.72       10.50      4.00 o
   3   4  14      244.67      247.44      9.91 o
   4   4  14      308.13      311.40     13.40 o
   5   4  14        0.49       -1.55      5.10 o
   6   4  14        3.74        7.74      5.19 o
   7   4  14        0.00       -5.42      5.42 o
   8   4  14        0.85       -0.04      6.09 o
 -11   5  14       96.90      102.92     15.33 o
 -10   5  14        2.64        9.90      6.24 o
  -9   5  14        0.79       -4.72      4.72 o
  -8   5  14        0.02       -2.28      3.75 o
  -7   5  14        1.59        5.56      3.89 o
  -6   5  14       88.45       88.23      6.27 o
  -5   5  14        1.25       -1.32      3.16 o
  -4   5  14       24.19       21.85      4.00 o
  -3   5  14      224.84      214.59      6.85 o
  -2   5  14        1.18        0.74      2.87 o
  -1   5  14       61.26       61.02      5.33 o
   0   5  14      305.96      328.40     10.62 o
   1   5  14       17.48        7.88      3.87 o
   2   5  14       20.64       20.78      5.12 o
   3   5  14       35.47       41.46      5.98 o
   4   5  14       94.64      106.17      7.83 o
   5   5  14       10.23        9.16      4.52 o
   6   5  14        1.18       -2.01      4.35 o
   7   5  14        0.53       -5.84      5.84 o
 -10   6  14       52.49       70.49     10.41 o
  -9   6  14        4.27        5.98      6.64 o
  -8   6  14        0.37        0.81      4.14 o
  -7   6  14       35.87       44.51      5.59 o
  -6   6  14       22.64       22.59      6.21 o
  -5   6  14        0.66       -1.67      3.29 o
  -4   6  14        1.65       -2.49      3.04 o
  -3   6  14        0.38       -0.31      2.80 o
  -2   6  14        1.91        5.87      3.86 o
  -1   6  14       65.78       56.75      5.18 o
   0   6  14        0.01       -2.99      3.97 o
   1   6  14      124.26      123.35      6.80 o
   2   6  14      255.62      294.54      9.79 o
   3   6  14        3.13        0.64      4.53 o
   4   6  14       17.75       11.12      4.59 o
   5   6  14       17.32       23.40      5.24 o
   6   6  14        1.17       -5.46      5.46 o
   7   6  14        0.24       -1.94      7.70 o
  -9   7  14        6.73       10.64      6.86 o
  -8   7  14        9.68       18.82      5.67 o
  -7   7  14       54.24       68.77      7.02 o
  -6   7  14      113.68      124.99      8.21 o
  -5   7  14       30.61       28.66      5.56 o
  -4   7  14       21.63       25.23      4.54 o
  -3   7  14       15.39       11.58      3.69 o
  -2   7  14       32.09       27.24      4.07 o
  -1   7  14       89.75       77.77      5.76 o
   0   7  14        4.55        2.94      3.66 o
   1   7  14      131.01      142.03      7.23 o
   2   7  14       14.40       16.52      4.39 o
   3   7  14      104.43      109.29      6.30 o
   4   7  14        1.46        1.20      4.36 o
   5   7  14        0.25       -3.19      4.49 o
   6   7  14        5.53       10.89      6.83 o
  -8   8  14        2.92        5.70      5.32 o
  -7   8  14       32.87       44.70      7.50 o
  -6   8  14      156.50      169.53     18.10 o
  -5   8  14       92.65      104.92      7.74 o
  -4   8  14        5.79        3.92      3.89 o
  -3   8  14        5.71        3.73      4.42 o
  -2   8  14       40.45       30.39      5.22 o
  -1   8  14        7.68        5.95      3.80 o
   0   8  14        0.66       -0.96      3.44 o
   1   8  14       47.09       55.54      5.37 o
   2   8  14       70.07       78.88      6.49 o
   3   8  14        6.98        4.45      4.04 o
   4   8  14        0.48       -3.90      3.90 o
   5   8  14        2.08       12.46      6.98 o
  -7   9  14        0.30        3.03      5.14 o
  -6   9  14       55.16       68.02      6.97 o
  -5   9  14        9.20        6.07      4.76 o
  -4   9  14        7.22        1.57      4.84 o
  -3   9  14        4.66       14.92      5.38 o
  -2   9  14       28.03       20.62      5.38 o
  -1   9  14        2.01       -4.23      4.23 o
   0   9  14       41.12       37.34      4.41 o
   1   9  14        8.98        5.08      3.64 o
   2   9  14        0.00        4.87      3.73 o
   3   9  14       13.13       11.88      4.30 o
   4   9  14       22.22       15.94      5.79 o
  -6  10  14       97.24      131.05     15.28 o
  -5  10  14        6.77        7.80      5.23 o
  -4  10  14        9.49        3.34      5.11 o
  -3  10  14        4.35       11.02      4.94 o
  -2  10  14        0.88        1.24      3.36 o
  -1  10  14       24.85       30.59      4.43 o
   0  10  14        2.39        3.09      4.38 o
   1  10  14        0.13        0.12      3.62 o
   2  10  14        6.76        9.50      5.95 o
 -11   1  15        0.01        1.05      6.48 o
 -10   1  15       83.33       84.01     10.04 o
  -9   1  15       76.44       99.23     12.56 o
  -8   1  15       38.63       38.86      6.08 o
  -7   1  15        1.98       -0.54      4.16 o
  -6   1  15       48.04       54.82      8.07 o
  -5   1  15        0.00        3.31      3.33 o
  -4   1  15       28.58       29.80      4.04 o
  -3   1  15       12.55       12.65      3.29 o
  -2   1  15        7.59        9.95      2.96 o
  -1   1  15       15.48        7.44      2.65 o
   0   1  15        4.11        4.01      3.61 o
   1   1  15       62.24       66.39      6.02 o
   2   1  15       33.11       33.80      5.38 o
   3   1  15       12.79        9.58      4.50 o
   4   1  15       25.46       16.03      5.17 o
   5   1  15        1.47        0.65      4.23 o
   6   1  15        2.36       -1.07      4.64 o
   7   1  15        0.63       -0.57      4.62 o
   8   1  15        3.95       -3.70      8.18 o
 -11   2  15       23.51       33.24      8.83 o
 -10   2  15        6.75        6.31      6.70 o
  -9   2  15      252.64      242.56     28.24 o
  -8   2  15       65.63       74.06      8.01 o
  -7   2  15        1.97        4.53      4.17 o
  -6   2  15      379.25      398.13     14.18 o
  -5   2  15      664.02      645.81     12.24 o
  -4   2  15       72.10       74.14      6.37 o
  -3   2  15       14.64       14.39      3.67 o
  -2   2  15       51.16       49.51      3.99 o
  -1   2  15      107.94      103.66      5.95 o
   0   2  15        0.68       -1.92      3.03 o
   1   2  15        0.03        3.49      3.64 o
   2   2  15      168.42      179.37      8.66 o
   3   2  15      110.43       94.74      7.16 o
   4   2  15       53.86       49.54      6.28 o
   5   2  15        5.20        7.09      4.65 o
   6   2  15        0.07        2.89      7.14 o
   7   2  15        0.25       -5.21      5.21 o
   8   2  15        1.55       -1.11     13.34 o
 -11   3  15        0.39       -4.48      6.91 o
 -10   3  15        0.00       -1.94     10.42 o
  -9   3  15       48.30       54.21      8.69 o
  -8   3  15       26.40       28.11      5.29 o
  -7   3  15        0.01       -2.53      3.74 o
  -6   3  15      330.66      323.84     12.24 o
  -5   3  15        0.24        3.19      3.37 o
  -4   3  15      205.80      210.29      9.79 o
  -3   3  15      282.97      264.76      8.07 o
  -2   3  15       87.51       80.72      5.52 o
  -1   3  15       42.69       39.16      4.73 o
   0   3  15        4.60        5.86      3.36 o
   1   3  15      301.39      296.79     10.60 o
   2   3  15       27.67       28.56      4.92 o
   3   3  15       89.29       83.83      6.73 o
   4   3  15       18.85       17.15      5.45 o
   5   3  15        0.04        7.52      5.34 o
   6   3  15        1.38        5.72      5.97 o
   7   3  15        0.18        5.04      5.66 o
 -11   4  15        1.07       -5.33     12.67 o
 -10   4  15        1.05       -6.32      6.59 o
  -9   4  15        1.04       -5.04      5.04 o
  -8   4  15       33.85       29.76      5.13 o
  -7   4  15        1.10       -1.36      4.29 o
  -6   4  15        0.10        1.25      3.70 o
  -5   4  15       40.13       34.50      4.53 o
  -4   4  15        9.72        9.45      3.73 o
  -3   4  15        1.20        1.72      3.25 o
  -2   4  15      648.10      651.55     11.72 o
  -1   4  15        4.59       -0.04      3.27 o
   0   4  15       11.79       12.26      3.75 o
   1   4  15       43.70       41.06      5.63 o
   2   4  15       84.55       66.03      7.59 o
   3   4  15       11.06        9.29      5.34 o
   4   4  15       17.13       19.03     10.18 o
   5   4  15       18.85       12.93      6.06 o
   6   4  15       20.19       18.08      6.10 o
   7   4  15        4.29        4.48      6.17 o
 -10   5  15       49.14       37.06      7.65 o
  -9   5  15        0.44       -4.64      4.64 o
  -8   5  15       23.29       26.74      5.06 o
  -7   5  15       29.87       37.47      5.31 o
  -6   5  15       67.12       95.42      6.59 o
  -5   5  15       31.98       29.09      4.44 o
  -4   5  15        0.01       -1.43      4.00 o
  -3   5  15       81.09       79.24      4.99 o
  -2   5  15        0.22       -0.60      2.92 o
  -1   5  15      413.12      417.10     11.88 o
   0   5  15       22.52       22.77      4.57 o
   1   5  15        7.06        4.24      4.08 o
   2   5  15       19.22       10.92      5.59 o
   3   5  15        6.45        8.35      4.86 o
   4   5  15        0.94       -0.21      4.52 o
   5   5  15       37.09       41.24      5.80 o
   6   5  15       43.58       42.85      6.32 o
   7   5  15       19.00        9.51      9.27 o
 -10   6  15       28.29       24.36     13.50 o
  -9   6  15       25.87       43.25     10.21 o
  -8   6  15        5.18        2.54      4.81 o
  -7   6  15        7.54        7.30      4.95 o
  -6   6  15       27.74       30.37      4.98 o
  -5   6  15       18.48       16.65      4.09 o
  -4   6  15        3.44        5.02      3.56 o
  -3   6  15        4.64       -1.10      3.12 o
  -2   6  15      117.51      104.23      5.92 o
  -1   6  15       43.36       27.61      4.85 o
   0   6  15       41.74       50.42      5.36 o
   1   6  15       23.02       31.83      5.04 o
   2   6  15        2.09        4.69      4.88 o
   3   6  15       32.76       32.64      5.92 o
   4   6  15       12.28       -0.08      4.59 o
   5   6  15        4.94        3.26      4.76 o
   6   6  15        6.20        5.72      5.46 o
  -9   7  15        0.71       11.57      7.32 o
  -8   7  15        3.06        2.87      5.24 o
  -7   7  15        6.34        6.47      5.00 o
  -6   7  15        5.39       11.83      6.41 o
  -5   7  15       10.68       15.42      4.98 o
  -4   7  15       10.50       11.41      4.30 o
  -3   7  15        1.37       -1.68      4.08 o
  -2   7  15        0.06        1.40      3.74 o
  -1   7  15       27.27       18.11      4.50 o
   0   7  15        0.01       -0.38      3.62 o
   1   7  15        6.52        2.32      3.84 o
   2   7  15        0.52        3.25      4.26 o
   3   7  15        3.99       -3.73      3.73 o
   4   7  15        0.03       -4.76      4.76 o
   5   7  15        5.57       -4.45      5.05 o
  -8   8  15       10.50        8.99      6.01 o
  -7   8  15       48.06       43.83     10.10 o
  -6   8  15        1.54        5.90      7.05 o
  -5   8  15       15.52       16.61      5.23 o
  -4   8  15        3.54        4.57      5.83 o
  -3   8  15       48.11       43.53      6.07 o
  -2   8  15        1.08        2.77      6.34 o
  -1   8  15        6.31       -1.25      4.05 o
   0   8  15       10.55       11.08      4.22 o
   1   8  15        0.01        4.83      4.65 o
   2   8  15        1.83        5.10      4.05 o
   3   8  15        6.09        1.88      4.27 o
   4   8  15       23.21       28.63      5.37 o
  -6   9  15        5.03        0.71      5.82 o
  -5   9  15        0.54        9.68      7.19 o
  -4   9  15       53.18       65.53      7.65 o
  -3   9  15        1.14       -1.54      4.75 o
  -2   9  15        6.75       10.57      5.37 o
  -1   9  15       30.34       40.25      6.56 o
   0   9  15       26.26       23.68      4.32 o
   1   9  15       10.74        7.65      3.91 o
   2   9  15       12.01       11.84      4.25 o
   3   9  15       75.00       78.65      7.12 o
  -4  10  15       14.99       23.50      6.25 o
  -3  10  15       18.49       23.64      5.96 o
  -2  10  15       45.33       37.90      4.93 o
  -1  10  15       66.00       77.69      7.13 o
   0  10  15        0.83        3.20      4.30 o
   1  10  15        2.97       -3.54      6.97 o
 -11   0  16       40.26       35.05     16.21 o
 -10   0  16        0.01        9.94     12.75 o
  -9   0  16      257.74      247.94     16.57 o
  -8   0  16        1.50       -3.99      6.62 o
  -7   0  16      385.50      424.06     19.73 o
  -6   0  16       70.71       90.37     26.00 o
  -5   0  16       36.44       43.57      7.00 o
  -4   0  16      523.21      565.82     22.59 o
  -3   0  16       12.58       10.97      5.23 o
  -2   0  16        7.65        7.04      4.08 o
  -1   0  16       60.22       68.57      9.25 o
   0   0  16        0.12        5.86      9.61 o
   1   0  16     1452.84     1385.18     49.03 o
   2   0  16      669.87      803.78     35.67 o
   3   0  16      606.10      567.78     29.91 o
   4   0  16      386.91      375.42     18.78 o
   5   0  16        6.82       14.27      7.69 o
   6   0  16       29.69       11.39     10.92 o
   7   0  16       28.35       15.95      8.81 o
 -11   1  16       21.02       24.49     10.95 o
 -10   1  16       75.87       71.53      9.80 o
  -9   1  16       29.38       24.14      8.58 o
  -8   1  16       59.75       56.26      6.74 o
  -7   1  16      595.67      618.31     16.74 o
  -6   1  16       80.35       89.46      7.25 o
  -5   1  16      570.19      565.21     12.63 o
  -4   1  16      149.70      138.10      6.23 o
  -3   1  16       66.30       62.19      4.64 o
  -2   1  16        7.97       12.53      3.16 o
  -1   1  16      101.44      107.87      5.01 o
   0   1  16      734.72      729.67     19.35 o
   1   1  16      354.17      333.26     19.32 o
   2   1  16       71.51       62.12      6.53 o
   3   1  16       98.23       71.63      6.87 o
   4   1  16        1.36        1.11      4.24 o
   5   1  16        8.83       11.58      5.24 o
   6   1  16      105.22      121.81     11.00 o
   7   1  16        1.16        2.97      6.13 o
 -11   2  16        0.38       -6.67      6.67 o
 -10   2  16       18.60       14.21      7.37 o
  -9   2  16      119.29      113.66     10.50 o
  -8   2  16        9.02       20.85      6.74 o
  -7   2  16      186.33      194.07     11.75 o
  -6   2  16        7.87        8.33      4.52 o
  -5   2  16      127.71      132.96      6.33 o
  -4   2  16       10.35        9.78      3.46 o
  -3   2  16       73.94       77.72      4.88 o
  -2   2  16       48.72       43.19      3.99 o
  -1   2  16        7.44        1.95      3.39 o
   0   2  16       26.54       28.04      5.68 o
   1   2  16      109.88       99.04      7.24 o
   2   2  16        0.01        1.28      5.36 o
   3   2  16       72.01       74.34      7.04 o
   4   2  16       31.17       30.04      6.00 o
   5   2  16        0.00       -2.55      5.47 o
   6   2  16       10.59        8.38      6.62 o
   7   2  16       11.75        5.76      6.48 o
 -10   3  16       21.14       23.48      8.06 o
  -9   3  16       12.97       17.92      7.30 o
  -8   3  16       19.15       15.37      4.90 o
  -7   3  16        3.87       -2.42      4.16 o
  -6   3  16      564.03      544.87     17.40 o
  -5   3  16       98.40      103.74      7.15 o
  -4   3  16       32.56       35.68      4.24 o
  -3   3  16        1.77       -1.76      2.85 o
  -2   3  16        0.77        3.38      2.73 o
  -1   3  16       18.57       22.37      4.41 o
   0   3  16        9.47        1.11      3.49 o
   1   3  16       34.65       32.47      5.39 o
   2   3  16       12.21       16.43      4.66 o
   3   3  16        3.91        7.54      5.43 o
   4   3  16        2.39        6.26      5.53 o
   5   3  16       22.14       27.94      7.13 o
   6   3  16        0.03        1.72      6.21 o
   7   3  16        0.19        9.65      9.17 o
 -10   4  16        0.23       -5.95      5.95 o
  -9   4  16        0.77       -0.70      5.80 o
  -8   4  16       20.24       22.39      4.96 o
  -7   4  16        0.02       -3.75      3.75 o
  -6   4  16       29.00       23.77      4.90 o
  -5   4  16      110.72       92.73      6.18 o
  -4   4  16        2.90       -1.09      3.49 o
  -3   4  16        1.54        5.22      3.49 o
  -2   4  16      201.54      189.18      9.51 o
  -1   4  16      104.02       90.48      7.24 o
   0   4  16       33.64       41.14      5.82 o
   1   4  16       81.21       83.54      7.13 o
   2   4  16       41.93       39.09      7.13 o
   3   4  16        6.63       17.35      6.32 o
   4   4  16        8.74        9.38      6.19 o
   5   4  16        7.15        7.62      6.27 o
   6   4  16        2.69       -5.25      5.25 o
 -10   5  16        7.32        5.26      7.71 o
  -9   5  16       15.26       15.74      6.13 o
  -8   5  16       21.53       33.87      5.97 o
  -7   5  16       19.98       24.36      4.96 o
  -6   5  16        0.09        0.30      3.82 o
  -5   5  16        8.99       11.98      4.03 o
  -4   5  16       28.62       30.63      4.25 o
  -3   5  16       17.72       14.80      3.70 o
  -2   5  16       52.09       66.32      5.32 o
  -1   5  16       24.85       16.56      4.64 o
   0   5  16       22.52       18.79      5.13 o
   1   5  16      121.13      125.62      8.25 o
   2   5  16       41.02       51.47      6.42 o
   3   5  16        5.06        9.18      5.53 o
   4   5  16        2.71        6.10      5.00 o
   5   5  16        2.27        2.72      4.85 o
   6   5  16        2.40       -1.22      5.31 o
  -9   6  16       29.11       54.54      9.45 o
  -8   6  16       13.16       23.60      5.63 o
  -7   6  16       11.19        7.92      6.17 o
  -6   6  16       33.49       32.24      5.66 o
  -5   6  16       25.07       26.09      5.87 o
  -4   6  16       10.66        8.78      3.95 o
  -3   6  16       14.40       14.48      3.80 o
  -2   6  16       68.10       57.75      5.19 o
  -1   6  16        6.72       -1.31      3.97 o
   0   6  16       19.18       29.78      5.14 o
   1   6  16       13.13       13.23      4.65 o
   2   6  16       22.71       22.38      6.53 o
   3   6  16        0.15       -0.17      4.98 o
   4   6  16       39.02       38.72      7.36 o
   5   6  16       40.97       42.37      6.68 o
  -8   7  16       22.51       26.83      6.38 o
  -7   7  16       39.13       50.03      6.83 o
  -6   7  16      103.41      129.14      8.94 o
  -5   7  16        6.40        4.31      4.49 o
  -4   7  16       10.89       17.45      4.71 o
  -3   7  16       58.99       63.88      6.93 o
  -2   7  16       72.52       69.94      6.10 o
  -1   7  16       16.07       22.04      6.51 o
   0   7  16       14.13       11.93      4.45 o
   1   7  16        0.38        2.99      4.16 o
   2   7  16        1.69        0.40      4.39 o
   3   7  16       70.33       77.31      6.31 o
   4   7  16       67.97       65.74      6.45 o
  -7   8  16       36.32       41.64      8.62 o
  -6   8  16        2.07       -1.55      4.94 o
  -5   8  16       38.22       54.88      6.88 o
  -4   8  16        0.32       -3.09      4.77 o
  -3   8  16       17.83       20.49      5.64 o
  -2   8  16       16.29        9.64      4.54 o
  -1   8  16       36.88       36.38      5.53 o
   0   8  16        8.78        7.66      4.29 o
   1   8  16        0.92        2.71      4.45 o
   2   8  16       95.85       96.06      6.94 o
   3   8  16       65.24       89.61      7.14 o
  -5   9  16        4.98        0.82      5.80 o
  -4   9  16       25.96       28.70      6.73 o
  -3   9  16        0.07       -3.24      5.17 o
  -2   9  16        3.24        2.79      5.22 o
  -1   9  16       15.97        6.40      5.03 o
   0   9  16        3.14       -1.34      4.34 o
   1   9  16        5.36        9.64      4.36 o
 -10   1  17        5.78       18.33      7.69 o
  -9   1  17       19.83       25.42      7.82 o
  -8   1  17        3.24        1.47      5.93 o
  -7   1  17        0.05        2.06      4.44 o
  -6   1  17      131.94      121.46      8.50 o
  -5   1  17      179.69      197.71      8.24 o
  -4   1  17       30.01       20.89      4.18 o
  -3   1  17       28.06       21.32      3.91 o
  -2   1  17       26.56       24.58      5.23 o
  -1   1  17       75.94       68.01      6.07 o
   0   1  17        3.64        8.13      4.34 o
   1   1  17       40.13       47.78      6.08 o
   2   1  17      123.28      134.75     14.70 o
   3   1  17       30.51       28.83      7.48 o
   4   1  17        6.54        7.14      5.06 o
   5   1  17        0.23        0.69      5.03 o
   6   1  17       10.78       18.75      6.48 o
 -10   2  17      145.34      142.98     12.32 o
  -9   2  17        8.98       10.02      7.04 o
  -8   2  17       13.66        6.43      7.59 o
  -7   2  17        4.52        0.33      5.39 o
  -6   2  17        5.39        8.40      6.22 o
  -5   2  17        4.56        3.51      3.55 o
  -4   2  17      221.46      213.93      7.55 o
  -3   2  17        6.14        5.46      3.46 o
  -2   2  17        0.49       -0.51      3.07 o
  -1   2  17        1.08       -3.19      3.27 o
   0   2  17      237.86      222.54      9.04 o
   1   2  17       92.70       86.39      7.27 o
   2   2  17       84.33       69.15      7.03 o
   3   2  17        1.20       -3.23      4.46 o
   4   2  17       25.78       31.53     10.35 o
   5   2  17        2.23        4.38      6.75 o
   6   2  17       10.17        5.61      7.33 o
 -10   3  17        2.60       -8.06      8.06 o
  -9   3  17        5.19       -7.57      7.57 o
  -8   3  17        0.85       -4.37      4.37 o
  -7   3  17       25.23       25.49      5.44 o
  -6   3  17        2.12       -4.61      4.61 o
  -5   3  17      106.90      108.87      7.01 o
  -4   3  17       25.20       24.26      4.56 o
  -3   3  17      222.50      221.72      9.67 o
  -2   3  17       80.41       80.68      5.58 o
  -1   3  17       17.74        9.98      4.96 o
   0   3  17        4.57        4.75      4.53 o
   1   3  17       55.83       58.82      7.87 o
   2   3  17       80.51       72.30     15.33 o
   3   3  17      102.01       89.38     11.34 o
   4   3  17       12.52       19.17      7.01 o
   5   3  17       13.07       10.84      8.50 o
   6   3  17       19.65       31.44      8.30 o
 -10   4  17       12.05       15.15     12.46 o
  -9   4  17        0.01        1.09      5.93 o
  -8   4  17        2.26        2.87      4.77 o
  -7   4  17       50.33       64.87      7.20 o
  -6   4  17      148.76      170.57      8.52 o
  -5   4  17        5.38        0.48      3.80 o
  -4   4  17       90.77       83.24      6.01 o
  -3   4  17       19.59       21.21      4.39 o
  -2   4  17       24.33       31.99      4.56 o
  -1   4  17        6.01        9.63      4.93 o
   0   4  17        0.53        4.76      5.32 o
   1   4  17        2.30       -4.33      4.33 o
   2   4  17       19.80       23.85      6.66 o
   3   4  17        3.19       10.33      5.93 o
   4   4  17       11.03        8.95      6.81 o
   5   4  17        7.00        0.82      6.11 o
  -9   5  17        4.47       -5.72      6.36 o
  -8   5  17        0.20       -2.91      4.33 o
  -7   5  17        1.69        0.16      5.54 o
  -6   5  17        7.55        8.49      4.42 o
  -5   5  17       26.87       21.50      4.57 o
  -4   5  17       55.59       59.14      5.05 o
  -3   5  17       39.06       35.74      4.40 o
  -2   5  17        0.09        3.27      3.75 o
  -1   5  17        0.97        0.67      3.95 o
   0   5  17        7.62       12.39      6.67 o
   1   5  17       25.90       25.18      5.74 o
   2   5  17        1.73       -3.08      5.09 o
   3   5  17        0.82        3.39      6.98 o
   4   5  17       20.98       15.27      6.71 o
   5   5  17       12.08       14.65      6.10 o
  -8   6  17        0.15       -1.86      5.15 o
  -7   6  17        0.83        5.20      5.16 o
  -6   6  17       21.61       16.69      5.09 o
  -5   6  17       22.47       12.13      6.37 o
  -4   6  17        8.38       17.09      4.36 o
  -3   6  17        5.21        6.41      3.55 o
  -2   6  17       18.15       19.84      4.41 o
  -1   6  17      110.36      118.63      7.53 o
   0   6  17        2.00        0.20      5.38 o
   1   6  17        4.05        5.54      4.46 o
   2   6  17        0.63        2.14      4.67 o
   3   6  17        3.80        3.82      5.00 o
   4   6  17        0.00       -0.05      6.81 o
  -7   7  17       12.28       21.13      6.03 o
  -6   7  17      144.28      164.49     10.03 o
  -5   7  17       46.67       56.45      6.55 o
  -4   7  17        0.03       -0.94      4.18 o
  -3   7  17       16.16       11.35      5.41 o
  -2   7  17        0.01        3.24      4.54 o
  -1   7  17       40.70       47.04      5.81 o
   0   7  17       13.64       19.37      5.03 o
   1   7  17        9.41       11.50      4.80 o
   2   7  17        0.62        1.49      4.81 o
   3   7  17        7.75        6.75      5.34 o
  -6   8  17       11.48       14.68      9.41 o
  -5   8  17       29.29       44.74      6.77 o
  -4   8  17        5.42        5.95      5.52 o
  -3   8  17        1.15        4.53      5.01 o
  -2   8  17        0.50        3.54      4.45 o
  -1   8  17        5.14       -0.90      4.28 o
   0   8  17       50.33       55.10      6.74 o
   1   8  17        4.83        8.81      5.39 o
   2   8  17        6.73       11.53      6.57 o
  -3   9  17        0.13       -2.89      9.03 o
  -2   9  17       48.65       61.96     10.28 o
  -1   9  17       40.50       58.92     12.21 o
 -10   0  18        5.73        7.95     13.29 o
  -9   0  18       78.83       50.30     16.52 o
  -8   0  18      234.91      259.51     25.68 o
  -7   0  18       67.60       49.64      9.78 o
  -6   0  18      536.43      522.36     59.42 o
  -5   0  18       34.05       27.07      7.21 o
  -4   0  18      324.29      327.21     14.61 o
  -3   0  18      245.51      230.34     16.86 o
  -2   0  18        1.77       -3.14      4.94 o
  -1   0  18      352.38      384.14     18.47 o
   0   0  18      381.50      372.84     18.54 o
   1   0  18       14.30        3.69      6.80 o
   2   0  18      176.44      203.44     19.77 o
   3   0  18       60.33       43.29     13.03 o
   4   0  18        1.61        2.18      7.44 o
   5   0  18      103.08      109.40     13.23 o
 -10   1  18        2.44       13.24     10.49 o
  -9   1  18       54.89       63.70     11.43 o
  -8   1  18       70.43       58.84      8.82 o
  -7   1  18       24.38       30.21      7.32 o
  -6   1  18      109.35      110.90      7.75 o
  -5   1  18      170.31      139.08      7.05 o
  -4   1  18       96.29      109.03      6.20 o
  -3   1  18        4.55        3.38      3.51 o
  -2   1  18       26.70       33.93      4.77 o
  -1   1  18      158.51      150.22      7.35 o
   0   1  18        6.59        2.90      4.12 o
   1   1  18       16.73        9.98      5.00 o
   2   1  18       22.06       21.84      5.78 o
   3   1  18       48.82       53.84      7.09 o
   4   1  18       83.82       72.48      8.15 o
   5   1  18       28.26       40.61      8.83 o
 -10   2  18        0.12       -2.06     10.74 o
  -9   2  18        1.75       -2.06      6.55 o
  -8   2  18        1.02       -3.22      5.81 o
  -7   2  18       41.16       31.02      7.25 o
  -6   2  18       18.36       23.03      5.65 o
  -5   2  18        0.16       -1.12      4.05 o
  -4   2  18        1.15       -3.66      3.66 o
  -3   2  18        3.69       -0.51      4.21 o
  -2   2  18        3.93        4.62      3.57 o
  -1   2  18       13.37       17.62      4.29 o
   0   2  18        0.08        0.00      3.92 o
   1   2  18        0.17        1.72      7.70 o
   2   2  18        2.60        5.16      6.21 o
   3   2  18        0.01       -1.31      5.99 o
   4   2  18       21.25       16.15      7.87 o
   5   2  18       29.13       21.35      8.90 o
  -9   3  18       19.76       -1.68      6.53 o
  -8   3  18       71.68       61.05      6.95 o
  -7   3  18        0.00       -0.92      4.64 o
  -6   3  18        8.57        6.52      5.08 o
  -5   3  18       65.22       67.30      6.09 o
  -4   3  18        2.29        1.35      4.50 o
  -3   3  18       27.22       33.17      6.56 o
  -2   3  18      166.02      173.94      8.75 o
  -1   3  18       69.37       63.78      6.32 o
   0   3  18       78.22       73.22      7.50 o
   1   3  18      229.90      261.87     13.47 o
   2   3  18      116.14      106.72      9.81 o
   3   3  18      130.23      147.90     11.28 o
   4   3  18        6.39       -4.77      6.83 o
   5   3  18        0.05       -6.60      6.60 o
  -9   4  18       27.79       28.17      7.65 o
  -8   4  18        4.33       14.23      5.27 o
  -7   4  18        4.64       11.18      5.01 o
  -6   4  18      102.89      115.09      9.79 o
  -5   4  18        4.97        6.50      4.99 o
  -4   4  18        0.01       -0.80      3.73 o
  -3   4  18       38.29       47.85      5.14 o
  -2   4  18       27.51       30.17      5.33 o
  -1   4  18       19.25       23.51      5.79 o
   0   4  18       26.79       27.15      6.05 o
   1   4  18        2.70       -0.21      4.98 o
   2   4  18        2.90        4.99      5.91 o
   3   4  18        0.38        4.81      6.26 o
   4   4  18        0.05       -7.21      7.21 o
   5   4  18        0.23        5.96      9.32 o
  -8   5  18       48.10       48.35      6.62 o
  -7   5  18        1.61       -4.16      4.16 o
  -6   5  18       43.31       57.18      6.37 o
  -5   5  18        0.00        2.03      3.92 o
  -4   5  18        6.80       18.28      4.20 o
  -3   5  18       14.02       10.32      3.78 o
  -2   5  18       21.94       15.56      4.52 o
  -1   5  18       84.81       91.62      7.09 o
   0   5  18       40.18       44.09      7.95 o
   1   5  18       18.10       12.47      5.36 o
   2   5  18       76.23      102.76      8.68 o
   3   5  18       10.59        4.94      5.51 o
   4   5  18       35.44       44.18      7.83 o
  -7   6  18        4.28       25.56      8.36 o
  -6   6  18        0.23        1.49      7.07 o
  -5   6  18       51.04       67.53      6.40 o
  -4   6  18        9.18       10.16      4.22 o
  -3   6  18       16.76       15.88      4.57 o
  -2   6  18       21.58       17.86      4.72 o
  -1   6  18       53.60       59.07      6.58 o
   0   6  18        0.06       -4.35      4.35 o
   1   6  18        6.26       13.06      5.09 o
   2   6  18        1.69        0.13      5.08 o
   3   6  18       34.10       24.11      6.89 o
  -6   7  18      219.52      282.42     16.41 o
  -5   7  18       10.50       16.96      8.14 o
  -4   7  18        3.77        0.19      6.49 o
  -3   7  18       19.81       12.05      5.23 o
  -2   7  18       84.17       89.79      7.25 o
  -1   7  18        1.24        0.05      4.68 o
   0   7  18        1.51        1.50      5.70 o
   1   7  18       23.95       36.70      6.10 o
   2   7  18       14.49        4.63     10.29 o
  -4   8  18       12.91       10.45      9.39 o
  -3   8  18        1.69       -3.09      5.42 o
  -2   8  18       33.58       38.49      6.64 o
  -1   8  18        0.03       -2.04      4.85 o
   0   8  18        0.01       -3.79      8.36 o
  -9   1  19        2.51       -8.57      8.57 o
  -8   1  19        1.85       -2.02      6.10 o
  -7   1  19        5.05        4.55      6.75 o
  -6   1  19        8.47        9.04      5.82 o
  -5   1  19       61.61       52.33      6.11 o
  -4   1  19        3.56        4.14      4.11 o
  -3   1  19       15.59       16.63      4.53 o
  -2   1  19        1.04        0.88      3.73 o
  -1   1  19       17.01       19.11      4.46 o
   0   1  19       72.82       71.04      6.62 o
   1   1  19        9.24        1.66      4.67 o
   2   1  19        7.05       11.06      5.39 o
   3   1  19        2.71        7.33      5.57 o
   4   1  19        0.99       -6.41      6.41 o
  -9   2  19        5.84        6.82      7.43 o
  -8   2  19       26.01       11.80     11.45 o
  -7   2  19       76.02       69.20      9.65 o
  -6   2  19       20.86       15.99      5.63 o
  -5   2  19      138.26      152.74      7.97 o
  -4   2  19       32.28       27.77      6.57 o
  -3   2  19       44.95       42.69      6.12 o
  -2   2  19       34.03       13.77      4.99 o
  -1   2  19       71.32       80.65      9.69 o
   0   2  19       51.65       50.55      7.15 o
   1   2  19        8.32        6.04      6.22 o
   2   2  19        4.02        8.60      6.62 o
   3   2  19        2.78        4.70      6.85 o
   4   2  19        8.15        4.48      9.43 o
  -8   3  19       15.98       13.39      6.64 o
  -7   3  19        1.45        0.92      4.92 o
  -6   3  19       15.20       22.43      6.20 o
  -5   3  19        1.66       -5.58      5.58 o
  -4   3  19        0.02        2.07      4.54 o
  -3   3  19        0.01        4.17      4.48 o
  -2   3  19        1.94        2.04      4.35 o
  -1   3  19       66.45       66.62      7.28 o
   0   3  19        1.14       -1.14      4.96 o
   1   3  19       44.71       40.37      6.86 o
   2   3  19       94.78      104.96     10.28 o
   3   3  19       34.69       46.61      8.59 o
   4   3  19       22.62        7.21     12.75 o
  -8   4  19       57.16       48.27      6.74 o
  -7   4  19      139.88      172.52      9.33 o
  -6   4  19      166.83      183.19      8.78 o
  -5   4  19       29.17       45.32      5.62 o
  -4   4  19       42.22       51.68      9.97 o
  -3   4  19        9.13        5.17      4.89 o
  -2   4  19        1.31        1.03      4.44 o
  -1   4  19        1.43        2.11      4.47 o
   0   4  19       83.23       88.19      8.26 o
   1   4  19        4.88        1.55      7.68 o
   2   4  19        8.40        9.82      5.96 o
   3   4  19       20.20        1.75      6.73 o
  -7   5  19       23.69       29.15      5.70 o
  -6   5  19        3.80       17.22      5.93 o
  -5   5  19       30.01       36.36      6.75 o
  -4   5  19       26.05       34.66      5.53 o
  -3   5  19       57.94       69.42      6.29 o
  -2   5  19        0.00       -3.74      3.74 o
  -1   5  19        3.97        2.05      4.31 o
   0   5  19        6.50        3.46      5.29 o
   1   5  19        0.09        6.35      5.69 o
   2   5  19        2.74        8.02      6.15 o
   3   5  19       41.20       39.36     13.21 o
  -6   6  19       40.04       63.89     15.63 o
  -5   6  19        3.47        0.33      5.45 o
  -4   6  19       31.18       35.77      7.04 o
  -3   6  19        1.22       -1.39      4.27 o
  -2   6  19        1.40       -3.95      3.98 o
  -1   6  19       20.45       26.05      5.36 o
   0   6  19        0.10        9.56      5.23 o
   1   6  19        7.67        8.12      5.14 o
   2   6  19        1.20        3.82      8.57 o
  -4   7  19        0.01        4.78      6.44 o
  -3   7  19        3.27        6.46      5.25 o
  -2   7  19        0.57        0.25      5.51 o
  -1   7  19       30.13       49.25     10.19 o
   0   7  19        3.36        8.49      9.99 o
  -8   0  20       71.59       65.63     17.81 o
  -7   0  20       35.57       35.30     15.02 o
  -6   0  20       65.16       61.07     12.30 o
  -5   0  20      241.52      213.66     13.31 o
  -4   0  20       29.19       34.90      7.78 o
  -3   0  20        0.16       -3.38      5.76 o
  -2   0  20        8.57       13.54      6.53 o
  -1   0  20       24.13       16.56      7.04 o
   0   0  20       30.60       27.24      7.63 o
   1   0  20        1.87        2.93      7.92 o
   2   0  20       94.88       65.86     11.50 o
   3   0  20        0.07       -1.60     10.63 o
  -8   1  20        3.65        8.72      9.51 o
  -7   1  20       44.11       43.16      8.95 o
  -6   1  20       11.19        9.80      6.18 o
  -5   1  20        0.22        0.71      4.97 o
  -4   1  20       44.14       38.86      6.39 o
  -3   1  20       29.73       28.67      6.05 o
  -2   1  20       10.86       23.02      5.50 o
  -1   1  20        2.36        6.35      4.90 o
   0   1  20        3.28       -3.45      5.41 o
   1   1  20      114.34      111.05     10.77 o
   2   1  20       17.10       16.19      7.84 o
   3   1  20       18.37       19.19      8.27 o
  -8   2  20        0.51       -7.15      7.15 o
  -7   2  20        5.75        3.11      5.91 o
  -6   2  20        0.42        7.62      6.10 o
  -5   2  20       28.30       25.22      5.95 o
  -4   2  20       39.84       41.65      7.96 o
  -3   2  20        0.00       -0.08      4.66 o
  -2   2  20        2.94       -0.56      4.76 o
  -1   2  20        2.13        0.70      4.65 o
   0   2  20       10.96       -0.15      5.61 o
   1   2  20       26.23       34.25      8.50 o
   2   2  20      131.14      121.78     14.57 o
   3   2  20        4.14        6.94      9.03 o
  -7   3  20       29.92       40.99      7.59 o
  -6   3  20       25.67       32.84      6.39 o
  -5   3  20        3.11       -0.78      5.07 o
  -4   3  20       15.04       16.76      5.43 o
  -3   3  20        4.99        0.02      4.95 o
  -2   3  20        2.44       -0.04      4.81 o
  -1   3  20       58.03       65.60      7.08 o
   0   3  20       26.68       28.16      6.80 o
   1   3  20       22.01       15.69     10.74 o
   2   3  20       22.45       14.29      7.84 o
  -7   4  20        4.64        4.26      9.17 o
  -6   4  20        3.72        6.13      4.99 o
  -5   4  20       26.19       27.19      6.62 o
  -4   4  20        9.12       11.32      5.49 o
  -3   4  20        0.02       -2.36      4.76 o
  -2   4  20        1.39        5.82      4.96 o
  -1   4  20        5.17       14.79      5.48 o
   0   4  20        5.23       10.55      5.95 o
   1   4  20       28.54       41.38      7.54 o
   2   4  20        2.49       13.93      8.61 o
  -6   5  20       19.06       14.48     11.15 o
  -5   5  20        1.23       -2.41      5.04 o
  -4   5  20        1.36        2.28      4.57 o
  -3   5  20        1.35       -4.58      4.58 o
  -2   5  20        0.79        1.99      4.40 o
  -1   5  20       83.36       97.22      7.29 o
   0   5  20        7.82        8.14      8.79 o
   1   5  20       45.17       54.50     10.36 o
  -4   6  20       19.31       18.97     12.36 o
  -3   6  20       30.48       23.08      8.76 o
  -2   6  20       67.25       57.81      8.89 o
  -1   6  20       19.72       23.27      9.32 o
  -6   1  21       40.53       51.67      8.09 o
  -5   1  21       10.25       23.13      6.17 o
  -4   1  21       66.84       81.67      9.17 o
  -3   1  21       25.94       27.01      6.35 o
  -2   1  21       17.21       20.97      6.05 o
  -1   1  21        9.49        2.70      5.23 o
   0   1  21        0.01       -4.81      4.81 o
   1   1  21        5.97        8.04      6.37 o
   2   1  21        1.19        0.36      9.14 o
  -6   2  21       67.02       82.52      9.21 o
  -5   2  21       15.09        6.86      5.67 o
  -4   2  21        0.46       -0.29      5.73 o
  -3   2  21       33.59       37.79      6.39 o
  -2   2  21        0.02       -4.48      4.48 o
  -1   2  21        3.14        4.84      5.24 o
   0   2  21        1.76       -4.88      4.88 o
   1   2  21        4.04        2.76      5.97 o
  -6   3  21       37.29       32.32     22.30 o
  -5   3  21       13.39        9.30      5.85 o
  -4   3  21        0.05        0.28      5.16 o
  -3   3  21        6.84        0.89      5.39 o
  -2   3  21       28.18       38.81      6.65 o
  -1   3  21       27.19       22.90      6.27 o
   0   3  21       40.32       51.84      8.04 o
   1   3  21       20.75       27.19     10.66 o
  -5   4  21       58.95       75.28     16.05 o
  -4   4  21        1.05       -1.98      5.47 o
  -3   4  21       50.79       60.65      7.57 o
  -2   4  21       28.94       30.22      6.39 o
  -1   4  21       33.59       27.70      6.17 o
   0   4  21        0.67       11.74     10.30 o
  -4   0  22       14.36       23.57     19.42 o
  -3   0  22        0.24        3.60      9.73 o
  -2   0  22       12.24       13.18     10.38 o
  -1   0  22        1.04       -9.83      9.88 o
  -4   1  22       24.90       29.20      6.83 o
  -3   1  22        0.22        2.17      5.61 o
  -2   1  22        0.90       -5.27      5.27 o
  -1   1  22       14.27        5.98     10.70 o
  -4   2  22        1.03       -9.63      9.63 o
  -3   2  22       15.59       11.74      9.01 o
  -2   2  22        1.26        0.93      7.84 o
  -1   2  22       14.16       14.48     10.61 o
 
